# Supplementary material for: The Phytophthora infestans Haustorium Is a Site for Secretion of Diverse Classes of Infection-Associated Proteins
Source: mBio. 2018 Aug 28;9(4):e01216-18. doi: 10.1128/mBio.01216-18 (PMC6113627; doi:10.1128/mBio.01216-18)
Supplement: TABLE S1 [file mbo004184040st1.xlsx]

## Sheet: Table S1A
Table S1A List of proteins identified from culture filtrate of Phytophthora infestans transformant expressing EPIC1-mRFP with or without Brefeldin A treatment
Protein IDs	Majority protein IDs	Peptide counts (all)	Peptide counts (razor+unique)	Peptide counts (unique)	Fasta headers	Intensity 1 absence BFA	Intensity 2 absence BFA	Intensity 3 absence BFA	Intensity 1 BFA	Intensity 2 BFA	Intensity 3 BFA	Number of proteins	Peptides	Razor + unique peptides	Unique peptides	Peptides 1 BFA	Peptides 1 cont	Peptides 2 BFA	Peptides 2 cont	Peptides 3 BFA	Peptides 3 cont	Razor + unique peptides 1 BFA	Razor + unique peptides 1 cont	Razor + unique peptides 2 BFA	Razor + unique peptides 2 cont	Razor + unique peptides 3 BFA	Razor + unique peptides 3 cont	Unique peptides 1 BFA	Unique peptides 1 cont	Unique peptides 2 BFA	Unique peptides 2 cont	Unique peptides 3 BFA	Unique peptides 3 cont	Sequence coverage [%]	Unique + razor sequence coverage [%]	Unique sequence coverage [%]	Mol. weight [kDa]	Sequence length	Sequence lengths	Fraction average	Fraction 1	Q-value	Score	Sequence coverage 1 BFA [%]	Sequence coverage 1 cont [%]	Sequence coverage 2 BFA [%]	Sequence coverage 2 cont [%]	Sequence coverage 3 BFA [%]	Sequence coverage 3 cont [%]
D0MQ74	D0MQ74	1	1	1	D0MQ74_PHYIT Uncharacterized protein OS=Phytophthora infestans (strain T30-4) GN=PITG_00205 PE=4 SV=1	0	0	0	8629100	0	0	1	1	1	1	1	0	0	0	0	0	1	0	0	0	0	0	1	0	0	0	0	0	5.9	5.9	5.9	20.793	187	187	1	1	0	6.9143	5.9	0	0	0	0	0
D0MQ88	D0MQ88	5	5	5	D0MQ88_PHYIT Glucan 1,3-beta-glucosidase, putative OS=Phytophthora infestans (strain T30-4) GN=PITG_00219 PE=3 SV=1	250630000	0	5675500	73757000	2083900	7100900	1	5	5	5	4	3	1	1	3	1	4	3	1	1	3	1	4	3	1	1	3	1	16.6	16.6	16.6	38.544	356	356	1	13	0	32.487	13.2	10.4	4.2	3.7	11.2	4.2
D0MQD2	D0MQD2	5	5	5	D0MQD2_PHYIT 40S ribosomal protein S10 OS=Phytophthora infestans (strain T30-4) GN=PITG_00266 PE=4 SV=1	97375000	10612000	54466000	85528000	31001000	31769000	1	5	5	5	3	2	3	1	3	2	3	2	3	1	3	2	3	2	3	1	3	2	32.6	32.6	32.6	16.489	144	144	1	14	0	40.17	19.4	21.5	22.9	9	18.8	18.1
D0MQP3	D0MQP3	2	2	2	D0MQP3_PHYIT Cathepsin B, cysteine protease family C01A, putative OS=Phytophthora infestans (strain T30-4) GN=PITG_00395 PE=3 SV=1	19116000	1178700	0	9424600	5074000	1789900	1	2	2	2	2	2	2	1	1	0	2	2	2	1	1	0	2	2	2	1	1	0	10.7	10.7	10.7	43.042	384	384	1	8	0	14.713	10.7	10.7	10.7	3.1	3.1	0
D0MQT7	D0MQT7	6	6	6	D0MQT7_PHYIT 40S ribosomal protein S6 OS=Phytophthora infestans (strain T30-4) GN=PITG_00443 PE=3 SV=1	121550000	13408000	15798000	111980000	13027000	84061000	1	6	6	6	4	4	2	2	4	2	4	4	2	2	4	2	4	4	2	2	4	2	30.6	30.6	30.6	27.687	242	242	1	20	0	44.626	23.1	23.6	11.2	12.8	17.8	12.4
D0MQV2	D0MQV2	2	2	2	D0MQV2_PHYIT Dihydrolipoyllysine-residue acetyltransferase component of pyruvate dehydrogenase complex, putative OS=Phytophthora infestans (strain T30-4) GN=PITG_00458 PE=4 SV=1	0	0	0	10612000	2020600	4955900	1	2	2	2	1	0	1	0	2	0	1	0	1	0	2	0	1	0	1	0	2	0	13.6	13.6	13.6	26.114	243	243	1	4	0	13.041	7.8	0	5.8	0	13.6	0
D0MQW5	D0MQW5	4	4	4	D0MQW5_PHYIT Pyridoxal biosynthesis lyase pdxS OS=Phytophthora infestans (strain T30-4) GN=PITG_00471 PE=3 SV=1	25708000	0	0	27520000	0	0	1	4	4	4	4	2	0	0	0	0	4	2	0	0	0	0	4	2	0	0	0	0	11.9	11.9	11.9	33.088	310	310	1	7	0	34.162	11.9	9	0	0	0	0
D0MQY1	D0MQY1	7	7	7	D0MQY1_PHYIT Uncharacterized protein OS=Phytophthora infestans (strain T30-4) GN=PITG_00488 PE=4 SV=1	1300400000	160430000	226260000	656010000	174830000	82159000	1	7	7	7	4	4	4	2	3	3	4	4	4	2	3	3	4	4	4	2	3	3	71.6	71.6	71.6	9.5998	88	88	1	31	0	129.34	56.8	48.9	61.4	38.6	34.1	48.9
D0MQY5	D0MQY5	3	3	3	D0MQY5_PHYIT Cytochrome c peroxidase, mitochondrial OS=Phytophthora infestans (strain T30-4) GN=PITG_00492 PE=3 SV=1	12980000	0	0	15945000	0	0	1	3	3	3	3	2	0	0	0	0	3	2	0	0	0	0	3	2	0	0	0	0	15.5	15.5	15.5	37.245	335	335	1	5	0	27.962	15.5	9.3	0	0	0	0
D0MR07	D0MR07	5	5	5	D0MR07_PHYIT Nucleoredoxin, putative OS=Phytophthora infestans (strain T30-4) GN=PITG_00518 PE=4 SV=1	141890000	3520400	6364300	39601000	0	0	1	5	5	5	3	4	0	1	0	1	3	4	0	1	0	1	3	4	0	1	0	1	45.2	45.2	45.2	16.595	146	146	1	9	0	45.166	20.5	36.3	0	13	0	6.8
D0MR13	D0MR13	9	8	8	D0MR13_PHYIT Luminal-binding protein 3 OS=Phytophthora infestans (strain T30-4) GN=PITG_00527 PE=3 SV=1	55279000	800060	0	66937000	1628500	0	1	9	8	8	9	4	1	1	0	0	8	4	1	1	0	0	8	4	1	1	0	0	19.1	17.4	17.4	72.492	656	656	1	16	0	95.882	19.1	9.8	2.7	2.7	0	0
D0MR68;D0P2L7	D0MR68;D0P2L7	2;2	2;2	2;2	D0MR68_PHYIT Peroxiredoxin-like protein OS=Phytophthora infestans (strain T30-4) GN=PITG_00585 PE=4 SV=1;D0P2L7_PHYIT AhpC/TSA family Redoxin, putative OS=Phytophthora infestans (strain T30-4) GN=PITG_20585 PE=4 SV=1	0	0	3559100	11980000	0	0	2	2	2	2	2	0	0	0	0	1	2	0	0	0	0	1	2	0	0	0	0	1	9.9	9.9	9.9	36.909	344	344;573	1	3	0	30.173	9.9	0	0	0	0	7
D0MR97	D0MR97	2	2	2	D0MR97_PHYIT 4-aminobutyrate aminotransferase, putative OS=Phytophthora infestans (strain T30-4) GN=PITG_00623 PE=3 SV=1	0	0	0	5096800	0	0	1	2	2	2	2	0	0	0	0	0	2	0	0	0	0	0	2	0	0	0	0	0	10	10	10	43.607	408	408	1	2	0	27.771	10	0	0	0	0	0
D0MRF1	D0MRF1	5	5	5	D0MRF1_PHYIT Carbonic anhydrase OS=Phytophthora infestans (strain T30-4) GN=PITG_00682 PE=3 SV=1	8147500	6188700	0	87928000	5693900	1863500	1	5	5	5	5	1	2	1	1	0	5	1	2	1	1	0	5	1	2	1	1	0	18.5	18.5	18.5	37.033	325	325	1	11	0	96.494	18.5	6.2	9.5	4.6	4.9	0
D0MRG6	D0MRG6	1	1	1	D0MRG6_PHYIT Uncharacterized protein OS=Phytophthora infestans (strain T30-4) GN=PITG_00697 PE=4 SV=1	9162400	0	0	0	0	0	1	1	1	1	0	1	0	0	0	0	0	1	0	0	0	0	0	1	0	0	0	0	7.2	7.2	7.2	17.001	153	153	1	1	0	6.9576	0	7.2	0	0	0	0
D0MRI4	D0MRI4	6	6	6	D0MRI4_PHYIT Thioredoxin, putative OS=Phytophthora infestans (strain T30-4) GN=PITG_00715 PE=4 SV=1	345750000	94511000	30423000	236310000	33826000	16135000	1	6	6	6	5	2	3	2	1	2	5	2	3	2	1	2	5	2	3	2	1	2	69.5	69.5	69.5	11.839	105	105	1	21	0	172.04	66.7	31.4	48.6	33.3	16.2	31.4
D0MRP5	D0MRP5	1	1	1	D0MRP5_PHYIT CRM1 C terminal Exportin 1-like protein OS=Phytophthora infestans (strain T30-4) GN=PITG_00787 PE=4 SV=1	0	0	15909000	0	0	0	1	1	1	1	0	0	0	0	0	1	0	0	0	0	0	1	0	0	0	0	0	1	1.3	1.3	1.3	123.18	1076	1076	1	1	0	6.8297	0	0	0	0	0	1.3
D0MRU3	D0MRU3	2	2	2	D0MRU3_PHYIT Thioredoxin-dependent peroxide reductase, putative OS=Phytophthora infestans (strain T30-4) GN=PITG_00850 PE=4 SV=1	24852000	0	0	6684700	0	0	1	2	2	2	1	2	0	0	0	0	1	2	0	0	0	0	1	2	0	0	0	0	8	8	8	41.774	377	377	1	3	0	11.878	4.2	8	0	0	0	0
D0MRV0	D0MRV0	2	2	2	D0MRV0_PHYIT Uncharacterized protein OS=Phytophthora infestans (strain T30-4) GN=PITG_00857 PE=4 SV=1	21241000	0	0	19954000	0	0	1	2	2	2	2	1	0	0	0	0	2	1	0	0	0	0	2	1	0	0	0	0	18.5	18.5	18.5	17.088	157	157	1	3	0	21.301	18.5	10.8	0	0	0	0
D0MRX0	D0MRX0	1	1	1	D0MRX0_PHYIT 60S ribosomal protein L30, putative OS=Phytophthora infestans (strain T30-4) GN=PITG_00879 PE=3 SV=1	16607000	0	0	6217900	0	0	1	1	1	1	1	1	0	0	0	0	1	1	0	0	0	0	1	1	0	0	0	0	17	17	17	12.277	112	112	1	2	0	7.7841	17	17	0	0	0	0
D0MRY5	D0MRY5	2	2	2	D0MRY5_PHYIT Carbohydrate-binding protein, putative OS=Phytophthora infestans (strain T30-4) GN=PITG_00894 PE=4 SV=1	6507900	0	12210000	0	0	0	1	2	2	2	0	1	0	0	0	1	0	1	0	0	0	1	0	1	0	0	0	1	11.1	11.1	11.1	48.244	469	469	1	2	0	14.148	0	8.7	0	0	0	2.3
D0MRZ9	D0MRZ9	3	3	3	D0MRZ9_PHYIT 3-hydroxyisobutyrate dehydrogenase OS=Phytophthora infestans (strain T30-4) GN=PITG_00912 PE=3 SV=1	11054000	0	0	7994300	0	0	1	3	3	3	2	1	0	0	0	0	2	1	0	0	0	0	2	1	0	0	0	0	12.6	12.6	12.6	40.618	380	380	1	3	0	20.542	8.2	4.5	0	0	0	0
D0MS16	D0MS16	3	3	3	D0MS16_PHYIT Uncharacterized protein OS=Phytophthora infestans (strain T30-4) GN=PITG_00931 PE=4 SV=1	0	0	0	14228000	0	0	1	3	3	3	3	0	0	0	0	0	3	0	0	0	0	0	3	0	0	0	0	0	9.1	9.1	9.1	45.564	428	428	1	3	0	19.857	9.1	0	0	0	0	0
D0MS46	D0MS46	2	2	2	D0MS46_PHYIT Uncharacterized protein OS=Phytophthora infestans (strain T30-4) GN=PITG_00967 PE=4 SV=1	17216000	8768400	0	37523000	8792400	3540500	1	2	2	2	2	1	2	2	2	0	2	1	2	2	2	0	2	1	2	2	2	0	17.2	17.2	17.2	24.815	227	227	1	10	0	77.279	17.2	7.9	17.2	17.2	17.2	0
D0MS99	D0MS99	4	4	4	D0MS99_PHYIT Pectinesterase OS=Phytophthora infestans (strain T30-4) GN=PITG_01029 PE=4 SV=1	113730000	23348000	5288400	11447000	0	4174700	1	4	4	4	1	3	0	2	2	1	1	3	0	2	2	1	1	3	0	2	2	1	24.3	24.3	24.3	36.1	338	338	1	10	0	135.14	5.6	18.3	0	11.5	11.5	5.6
D0MSA9	D0MSA9	2	2	2	D0MSA9_PHYIT 60S acidic ribosomal protein P2, putative OS=Phytophthora infestans (strain T30-4) GN=PITG_01041 PE=3 SV=1	231090000	43550000	0	74914000	17154000	7587700	1	2	2	2	2	2	1	1	2	0	2	2	1	1	2	0	2	2	1	1	2	0	33.6	33.6	33.6	11.552	113	113	1	8	0	49.027	33.6	33.6	23	23	33.6	0
D0MSB0	D0MSB0	2	2	2	D0MSB0_PHYIT 60S ribosomal protein L22, putative OS=Phytophthora infestans (strain T30-4) GN=PITG_01042 PE=4 SV=1	0	0	0	22508000	3338200	0	1	2	2	2	2	0	1	0	0	0	2	0	1	0	0	0	2	0	1	0	0	0	29.6	29.6	29.6	14.346	125	125	1	3	0	12.571	29.6	0	12.8	0	0	0
D0RLZ3;D0MSD0	D0RLZ3;D0MSD0	2;2	2;2	2;2	D0RLZ3_PHYIT Uncharacterized protein OS=Phytophthora infestans (strain T30-4) GN=PITG_22200 PE=4 SV=1;D0MSD0_PHYIT Uncharacterized protein OS=Phytophthora infestans (strain T30-4) GN=PITG_01064 PE=4 SV=1	88487000	0	12960000	46380000	0	8922700	2	2	2	2	1	2	0	0	1	2	1	2	0	0	1	2	1	2	0	0	1	2	12.8	12.8	12.8	26.443	243	243;243	1	8	0	14.869	6.2	12.8	0	0	6.2	12.8
D0MSD8	D0MSD8	7	7	7	D0MSD8_PHYIT 5-methlytetrahydropteroyltriglutamate-homocysteine methyltransferease OS=Phytophthora infestans (strain T30-4) GN=PITG_01072 PE=4 SV=1	56263000	0	0	76235000	0	4555200	1	7	7	7	7	3	0	0	2	0	7	3	0	0	2	0	7	3	0	0	2	0	13	13	13	84.978	767	767	1	13	0	101.76	13	6.8	0	0	5	0
D0MSE7	D0MSE7	9	9	9	D0MSE7_PHYIT Ran-specific GTPase-activating protein, putative OS=Phytophthora infestans (strain T30-4) GN=PITG_01082 PE=4 SV=1	56792000	3087200	0	74667000	14726000	18439000	1	9	9	9	5	2	4	1	7	0	5	2	4	1	7	0	5	2	4	1	7	0	52	52	52	23.03	204	204	1	21	0	201.98	29.9	21.6	26.5	8.8	43.1	0
D0MSF1	D0MSF1	1	1	1	D0MSF1_PHYIT Uncharacterized protein OS=Phytophthora infestans (strain T30-4) GN=PITG_01086 PE=4 SV=1	0	0	0	7793200	0	0	1	1	1	1	1	0	0	0	0	0	1	0	0	0	0	0	1	0	0	0	0	0	4.8	4.8	4.8	36.558	331	331	1	1	0	6.8348	4.8	0	0	0	0	0
D0MSI3	D0MSI3	1	1	1	D0MSI3_PHYIT Uncharacterized protein OS=Phytophthora infestans (strain T30-4) GN=PITG_01119 PE=4 SV=1	0	0	0	6401600	0	0	1	1	1	1	1	0	0	0	0	0	1	0	0	0	0	0	1	0	0	0	0	0	14.3	14.3	14.3	9.3036	84	84	1	1	0	10.042	14.3	0	0	0	0	0
D0NVP8;D0MSJ5;D0NSZ3;D0MSJ4	D0NVP8;D0MSJ5;D0NSZ3;D0MSJ4	1;1;1;1	1;1;1;1	1;1;1;1	D0NVP8_PHYIT Uncharacterized protein OS=Phytophthora infestans (strain T30-4) GN=PITG_17285 PE=4 SV=1;D0MSJ5_PHYIT Uncharacterized protein OS=Phytophthora infestans (strain T30-4) GN=PITG_01132 PE=4 SV=1;D0NSZ3_PHYIT Uncharacterized protein OS=Phytophthora	20534000	0	0	0	0	0	4	1	1	1	0	1	0	0	0	0	0	1	0	0	0	0	0	1	0	0	0	0	6.5	6.5	6.5	29.546	279	279;306;329;329	1	1	0	7.6932	0	6.5	0	0	0	0
D0MSP9	D0MSP9	2	2	2	D0MSP9_PHYIT Aldehyde dehydrogenase, putative OS=Phytophthora infestans (strain T30-4) GN=PITG_00034 PE=4 SV=1	0	0	0	10860000	0	1312400	1	2	2	2	2	0	0	0	1	0	2	0	0	0	1	0	2	0	0	0	1	0	6.5	6.5	6.5	58.133	526	526	1	3	0	26.446	6.5	0	0	0	2.5	0
D0MSS2	D0MSS2	3	3	3	D0MSS2_PHYIT Protease inhibitor EpiC4 OS=Phytophthora infestans (strain T30-4) GN=PITG_00058 PE=3 SV=1	252500000	65153000	42038000	76699000	1000010	4720000	1	3	3	3	2	1	0	2	0	1	2	1	0	2	0	1	2	1	0	2	0	1	22.7	22.7	22.7	18.014	172	172	1	7	0	114.08	19.2	7.6	0	15.1	0	7.6
D0MT34	D0MT34	8	8	8	D0MT34_PHYIT 40S ribosomal protein S12 OS=Phytophthora infestans (strain T30-4) GN=PITG_00179 PE=3 SV=1	272060000	26475000	92391000	120080000	9208800	8600400	1	8	8	8	3	6	2	3	1	3	3	6	2	3	1	3	3	6	2	3	1	3	71.7	71.7	71.7	15.102	138	138	1	21	0	135.81	29.7	66.7	13	31.9	10.9	30.4
D0MTC6	D0MTC6	1	1	1	D0MTC6_PHYIT Uncharacterized protein OS=Phytophthora infestans (strain T30-4) GN=PITG_01478 PE=4 SV=1	0	0	0	1621800	0	0	1	1	1	1	1	0	0	0	0	0	1	0	0	0	0	0	1	0	0	0	0	0	6	6	6	24.72	217	217	1	1	0	6.8346	6	0	0	0	0	0
D0MTH1	D0MTH1	1	1	1	D0MTH1_PHYIT Myosin-like protein OS=Phytophthora infestans (strain T30-4) GN=PITG_01535 PE=4 SV=1	0	0	0	2686700	1557800	0	1	1	1	1	1	0	1	0	0	0	1	0	1	0	0	0	1	0	1	0	0	0	1.6	1.6	1.6	141.71	1256	1256	1	2	0	25.599	1.6	0	1.6	0	0	0
D0MTV6	D0MTV6	5	5	5	D0MTV6_PHYIT Inositol-3-phosphate synthase, putative OS=Phytophthora infestans (strain T30-4) GN=PITG_01700 PE=4 SV=1	5988100	0	0	23622000	0	6023800	1	5	5	5	4	1	0	0	3	0	4	1	0	0	3	0	4	1	0	0	3	0	9.8	9.8	9.8	76.555	693	693	1	8	0	45.954	8.1	1.7	0	0	6.3	0
D0MTV8	D0MTV8	2	2	2	D0MTV8_PHYIT Uncharacterized protein OS=Phytophthora infestans (strain T30-4) GN=PITG_01702 PE=4 SV=1	0	0	0	18149000	0	0	1	2	2	2	2	0	0	0	0	0	2	0	0	0	0	0	2	0	0	0	0	0	10.6	10.6	10.6	19.169	170	170	1	3	0	80.495	10.6	0	0	0	0	0
D0MU04	D0MU04	4	4	4	D0MU04_PHYIT Transketolase OS=Phytophthora infestans (strain T30-4) GN=PITG_01752 PE=3 SV=1	60715000	0	0	63585000	5423100	4278600	1	4	4	4	4	3	1	0	1	0	4	3	1	0	1	0	4	3	1	0	1	0	9.9	9.9	9.9	75.579	696	696	1	11	0	53.866	9.9	7	1.6	0	1.6	0
D0MU28	D0MU28	2	2	2	D0MU28_PHYIT Acetyl-CoA acetyltransferase OS=Phytophthora infestans (strain T30-4) GN=PITG_01783 PE=3 SV=1	8774600	0	0	3587200	0	0	1	2	2	2	1	1	0	0	0	0	1	1	0	0	0	0	1	1	0	0	0	0	10.5	10.5	10.5	55.427	524	524	1	2	0	30.014	5	5.5	0	0	0	0
D0MU72	D0MU72	3	3	3	D0MU72_PHYIT 60S ribosomal protein L13, putative OS=Phytophthora infestans (strain T30-4) GN=PITG_01833 PE=3 SV=1	22341000	0	0	29402000	7653700	8240800	1	3	3	3	2	2	1	0	1	0	2	2	1	0	1	0	2	2	1	0	1	0	20.2	20.2	20.2	23.156	203	203	1	7	0	21.62	13.3	13.8	6.9	0	6.9	0
D0MU98	D0MU98	9	9	9	D0MU98_PHYIT Glucose-6-phosphate isomerase OS=Phytophthora infestans (strain T30-4) GN=PITG_01862 PE=3 SV=1	166370000	5921200	11242000	128280000	0	1446200	1	9	9	9	9	7	1	1	1	2	9	7	1	1	1	2	9	7	1	1	1	2	20.3	20.3	20.3	60.773	556	556	1	25	0	149.35	20.3	18	2.2	2.2	2.9	3.8
D0MUE8	D0MUE8	3	3	3	D0MUE8_PHYIT 40S ribosomal protein SA OS=Phytophthora infestans (strain T30-4) GN=PITG_01922 PE=3 SV=1	53784000	0	9117400	88220000	9710300	12043000	1	3	3	3	3	2	2	0	3	1	3	2	2	0	3	1	3	2	2	0	3	1	12.4	12.4	12.4	30.945	283	283	1	11	0	72.95	12.4	7.1	8.1	0	12.4	4.2
D0MUG5;D0MUG3;D0MUG4;D0P2W7;D0P1L9	D0MUG5;D0MUG3;D0MUG4;D0P2W7	17;15;14;14;6	17;15;14;14;6	17;15;14;14;6	D0MUG5_PHYIT Glyceraldehyde-3-phosphate dehydrogenase OS=Phytophthora infestans (strain T30-4) GN=PITG_01940 PE=3 SV=1;D0MUG3_PHYIT Glyceraldehyde-3-phosphate dehydrogenase OS=Phytophthora infestans (strain T30-4) GN=PITG_01938 PE=3 SV=1;D0MUG4_PHYIT Glyce	1922500000	53772000	134830000	817230000	33739000	110720000	5	17	17	17	14	16	6	6	11	5	14	16	6	6	11	5	14	16	6	6	11	5	57.5	57.5	57.5	36.081	339	339;303;310;326;164	1	64	0	269.44	52.8	56.3	33.6	28	46	26.3
D0MUG8	D0MUG8	2	2	2	D0MUG8_PHYIT 60S ribosomal protein L23 OS=Phytophthora infestans (strain T30-4) GN=PITG_01943 PE=3 SV=1	20290000	0	0	12963000	0	0	1	2	2	2	2	2	0	0	0	0	2	2	0	0	0	0	2	2	0	0	0	0	22	22	22	14.955	141	141	1	5	0	34.979	22	22	0	0	0	0
D0MUJ1	D0MUJ1	1	1	1	D0MUJ1_PHYIT Uncharacterized protein OS=Phytophthora infestans (strain T30-4) GN=PITG_01966 PE=4 SV=1	28660000	0	0	6713700	0	0	1	1	1	1	1	1	0	0	0	0	1	1	0	0	0	0	1	1	0	0	0	0	3.7	3.7	3.7	35.142	327	327	1	2	0	6.8151	3.7	3.7	0	0	0	0
D0MUQ5	D0MUQ5	2	2	2	D0MUQ5_PHYIT Fructose 1,6 bisphosphatase OS=Phytophthora infestans (strain T30-4) GN=PITG_02038 PE=3 SV=1	0	5667900	4016200	23015000	0	0	1	2	2	2	2	0	0	1	0	1	2	0	0	1	0	1	2	0	0	1	0	1	9.6	9.6	9.6	36.428	333	333	1	4	0	118.74	9.6	0	0	4.2	0	4.2
D0MUS0	D0MUS0	4	4	4	D0MUS0_PHYIT 40S ribosomal protein S8 OS=Phytophthora infestans (strain T30-4) GN=PITG_02053 PE=3 SV=1	27897000	0	24350000	42238000	7378000	27013000	1	4	4	4	2	2	3	0	3	1	2	2	3	0	3	1	2	2	3	0	3	1	14.1	14.1	14.1	24.438	213	213	1	13	0	28.589	10.8	10.8	10.8	0	14.1	6.6
D0MUS3	D0MUS3	3	3	3	D0MUS3_PHYIT Uncharacterized protein OS=Phytophthora infestans (strain T30-4) GN=PITG_02058 PE=4 SV=1	263080000	7109900	17129000	0	0	0	1	3	3	3	0	3	0	1	0	2	0	3	0	1	0	2	0	3	0	1	0	2	14.1	14.1	14.1	40.268	389	389	1	7	0	48.618	0	14.1	0	3.3	0	9.3
D0MUU9	D0MUU9	1	1	1	D0MUU9_PHYIT Eukaryotic translation initiation factor 3 subunit G OS=Phytophthora infestans (strain T30-4) GN=PITG_01184 PE=3 SV=1	0	0	0	6396000	0	0	1	1	1	1	1	0	0	0	0	0	1	0	0	0	0	0	1	0	0	0	0	0	6.2	6.2	6.2	35.655	325	325	1	1	0.004902	6.2288	6.2	0	0	0	0	0
D0RMB6;D0MV08	D0RMB6;D0MV08	8;8	8;8	8;8	D0RMB6_PHYIT Polyadenylate-binding protein OS=Phytophthora infestans (strain T30-4) GN=PITG_22434 PE=3 SV=1;D0MV08_PHYIT Polyadenylate-binding protein OS=Phytophthora infestans (strain T30-4) GN=PITG_01248 PE=3 SV=1	78091000	3924000	0	61027000	2226200	3033200	2	8	8	8	7	5	1	1	1	0	7	5	1	1	1	0	7	5	1	1	1	0	14.5	14.5	14.5	64.25	587	587;640	1	15	0	115.72	14.3	9.4	2	2	2	0
D0MV20	D0MV20	4	4	4	D0MV20_PHYIT S-phase kinase-associated protein 1A OS=Phytophthora infestans (strain T30-4) GN=PITG_01260 PE=3 SV=1	14833000	0	0	14876000	0	0	1	4	4	4	4	1	0	0	0	0	4	1	0	0	0	0	4	1	0	0	0	0	36.3	36.3	36.3	20.149	179	179	1	5	0	29.14	36.3	15.1	0	0	0	0
D0RM04;D0MV71	D0RM04;D0MV71	3;3	3;3	3;3	D0RM04_PHYIT Peptidylprolyl isomerase OS=Phytophthora infestans (strain T30-4) GN=PITG_22226 PE=4 SV=1;D0MV71_PHYIT Peptidylprolyl isomerase OS=Phytophthora infestans (strain T30-4) GN=PITG_01310 PE=4 SV=1	11968000	0	0	29152000	0	0	2	3	3	3	3	1	0	0	0	0	3	1	0	0	0	0	3	1	0	0	0	0	44.1	44.1	44.1	9.8521	93	93;110	1	4	0	40.44	44.1	14	0	0	0	0
D0MV79	D0MV79	2	2	2	D0MV79_PHYIT Peptidyl-prolyl cis-trans isomerase OS=Phytophthora infestans (strain T30-4) GN=PITG_01318 PE=4 SV=1	0	0	2502700	29236000	5795900	3263100	1	2	2	2	2	0	1	0	1	1	2	0	1	0	1	1	2	0	1	0	1	1	17.6	17.6	17.6	19.086	176	176	1	5	0	104	17.6	0	9.1	0	9.1	9.1
D0MVC6	D0MVC6	6	6	6	D0MVC6_PHYIT Protease inhibitor Epi2 OS=Phytophthora infestans (strain T30-4) GN=PITG_01369 PE=4 SV=1	264580000	73726000	36408000	19919000	7165300	8247900	1	6	6	6	3	5	2	5	2	3	3	5	2	5	2	3	3	5	2	5	2	3	48.7	48.7	48.7	16.505	150	150	1	25	0	151.74	26.7	43.3	18	48.7	26	26.7
D0MVC9	D0MVC9	3	3	3	D0MVC9_PHYIT Protease inhibitor Epi1 OS=Phytophthora infestans (strain T30-4) GN=PITG_22681 PE=4 SV=1	61305000	21746000	8000170	100010	108032	4000123	1	3	3	3	0	2	0	1	0	0	0	2	0	1	0	0	0	2	0	1	0	0	24.2	24.2	24.2	16.097	149	149	1	3	0	19.856	0	22.8	0	12.8	0	0
D0MVI6	D0MVI6	1	1	1	D0MVI6_PHYIT Aspartyl aminopeptidase, putative OS=Phytophthora infestans (strain T30-4) GN=PITG_02114 PE=3 SV=1	0	0	0	5437700	0	1659300	1	1	1	1	1	0	0	0	1	0	1	0	0	0	1	0	1	0	0	0	1	0	2.6	2.6	2.6	50.956	462	462	1	2	0	6.8425	2.6	0	0	0	2.6	0
D0NI60;D0MVP3	D0NI60;D0MVP3	1;1	1;1	1;1	D0NI60_PHYIT Homoserine dehydrogenase OS=Phytophthora infestans (strain T30-4) GN=PITG_11615 PE=3 SV=1;D0MVP3_PHYIT Homoserine dehydrogenase OS=Phytophthora infestans (strain T30-4) GN=PITG_02182 PE=3 SV=1	13862000	0	0	6354500	0	0	2	1	1	1	1	1	0	0	0	0	1	1	0	0	0	0	1	1	0	0	0	0	4.1	4.1	4.1	46.704	437	437;437	1	2	0	7.6079	4.1	4.1	0	0	0	0
D0MVP7	D0MVP7	5	5	5	D0MVP7_PHYIT Peptidylprolyl isomerase OS=Phytophthora infestans (strain T30-4) GN=PITG_02186 PE=4 SV=1	12619000	0	33252000	214280000	46186000	19992000	1	5	5	5	4	1	4	0	3	3	4	1	4	0	3	3	4	1	4	0	3	3	62	62	62	11.804	108	108	1	20	0	49.214	54.6	13.9	62	0	54.6	54.6
D0NI70;D0MVQ0	D0NI70;D0MVQ0	6;6	6;6	6;6	D0NI70_PHYIT Proteasome subunit beta type OS=Phytophthora infestans (strain T30-4) GN=PITG_11626 PE=3 SV=1;D0MVQ0_PHYIT Proteasome subunit beta type-6, putative OS=Phytophthora infestans (strain T30-4) GN=PITG_02191 PE=4 SV=1	0	645390	0	59348000	0	8690600	2	6	6	6	5	0	0	1	2	0	5	0	0	1	2	0	5	0	0	1	2	0	33.9	33.9	33.9	23.499	218	218;673	1	8	0	40.252	28.4	0	0	5.5	11.9	0
D0MVR9	D0MVR9	3	3	3	D0MVR9_PHYIT UV excision repair protein RAD23 OS=Phytophthora infestans (strain T30-4) GN=PITG_02211 PE=4 SV=1	24964000	0	0	25463000	0	1865300	1	3	3	3	3	1	0	0	1	0	3	1	0	0	1	0	3	1	0	0	1	0	10.7	10.7	10.7	45.543	449	449	1	5	0	47.667	10.7	4.7	0	0	4.7	0
D0MVV7	D0MVV7	7	7	7	D0MVV7_PHYIT Aspartate aminotransferase OS=Phytophthora infestans (strain T30-4) GN=PITG_02256 PE=4 SV=1	72487000	0	0	57018000	0	0	1	7	7	7	6	3	0	0	0	0	6	3	0	0	0	0	6	3	0	0	0	0	21.4	21.4	21.4	46.818	426	426	1	9	0	52.753	19	9.9	0	0	0	0
D0MVW2	D0MVW2	1	1	1	D0MVW2_PHYIT C2 domain-containing protein, putative OS=Phytophthora infestans (strain T30-4) GN=PITG_02261 PE=4 SV=1	0	0	0	7294100	0	0	1	1	1	1	1	0	0	0	0	0	1	0	0	0	0	0	1	0	0	0	0	0	20.6	20.6	20.6	14.679	131	131	1	1	0	9.0541	20.6	0	0	0	0	0
D0MW00	D0MW00	3	3	3	D0MW00_PHYIT Peptidylprolyl isomerase OS=Phytophthora infestans (strain T30-4) GN=PITG_02305 PE=4 SV=1	23708000	0	0	34845000	19528000	10107000	1	3	3	3	1	1	3	0	2	0	1	1	3	0	2	0	1	1	3	0	2	0	28.2	28.2	28.2	15.76	142	142	1	8	0	20.591	8.5	8.5	28.2	0	20.4	0
D0MW81	D0MW81	2	2	2	D0MW81_PHYIT Uncharacterized protein OS=Phytophthora infestans (strain T30-4) GN=PITG_02399 PE=4 SV=1	0	8354300	0	3472300	0	7612500	1	2	2	2	1	0	0	1	1	0	1	0	0	1	1	0	1	0	0	1	1	0	22.3	22.3	22.3	20.715	193	193	1	3	0	11.475	14	0	0	8.3	8.3	0
D0MWA1	D0MWA1	1	1	1	D0MWA1_PHYIT Cysteine protease family C01A, putative OS=Phytophthora infestans (strain T30-4) GN=PITG_02423 PE=3 SV=1	0	0	0	4103400	0	0	1	1	1	1	1	0	0	0	0	0	1	0	0	0	0	0	1	0	0	0	0	0	2.4	2.4	2.4	79.101	710	710	1	1	0.0096154	6.0085	2.4	0	0	0	0	0
D0MWA2	D0MWA2	2	2	2	D0MWA2_PHYIT Aldo/keto reductase family OS=Phytophthora infestans (strain T30-4) GN=PITG_02424 PE=4 SV=1	0	0	0	11366000	0	0	1	2	2	2	2	0	0	0	0	0	2	0	0	0	0	0	2	0	0	0	0	0	12.3	12.3	12.3	30.982	277	277	1	2	0	13.09	12.3	0	0	0	0	0
D0MWI4	D0MWI4	2	2	2	D0MWI4_PHYIT Uncharacterized protein OS=Phytophthora infestans (strain T30-4) GN=PITG_02510 PE=4 SV=1	14177000	0	0	0	0	1297900	1	2	2	2	0	1	0	0	1	0	0	1	0	0	1	0	0	1	0	0	1	0	6.8	6.8	6.8	34.123	307	307	1	2	0	11.323	0	3.6	0	0	3.3	0
D0MWL3	D0MWL3	1	1	1	D0MWL3_PHYIT Pectinesterase OS=Phytophthora infestans (strain T30-4) GN=PITG_02545 PE=4 SV=1	15464000	0	0	0	0	0	1	1	1	1	0	1	0	0	0	0	0	1	0	0	0	0	0	1	0	0	0	0	5.6	5.6	5.6	36.346	338	338	1	1	0	10.294	0	5.6	0	0	0	0
D0MWP5	D0MWP5	2	2	2	D0MWP5_PHYIT Ribosomal protein L15 OS=Phytophthora infestans (strain T30-4) GN=PITG_02578 PE=3 SV=1	14469000	0	0	0	0	0	1	2	2	2	0	2	0	0	0	0	0	2	0	0	0	0	0	2	0	0	0	0	13.6	13.6	13.6	24.475	206	206	1	2	0	11.204	0	13.6	0	0	0	0
D0MWX7;D0RLV5	D0MWX7;D0RLV5	1;1	1;1	1;1	D0MWX7_PHYIT Uncharacterized protein OS=Phytophthora infestans (strain T30-4) GN=PITG_02670 PE=4 SV=1;D0RLV5_PHYIT Uncharacterized protein OS=Phytophthora infestans (strain T30-4) GN=PITG_22107 PE=4 SV=1	0	0	0	6663400	0	1909700	2	1	1	1	1	0	0	0	1	0	1	0	0	0	1	0	1	0	0	0	1	0	5.3	5.3	5.3	29.303	264	264;265	1	2	0	15.156	5.3	0	0	0	5.3	0
D0P3E7;D0MWZ3;D0MWZ2	D0P3E7;D0MWZ3;D0MWZ2	8;8;6	8;8;6	8;8;6	D0P3E7_PHYIT Uncharacterized protein OS=Phytophthora infestans (strain T30-4) GN=PITG_21033 PE=4 SV=1;D0MWZ3_PHYIT Uncharacterized protein OS=Phytophthora infestans (strain T30-4) GN=PITG_02687 PE=4 SV=1;D0MWZ2_PHYIT Uncharacterized protein OS=Phytophthora	196730000	32688000	25076000	196340000	40380000	26484000	3	8	8	8	5	3	5	2	4	1	5	3	5	2	4	1	5	3	5	2	4	1	67	67	67	12.859	106	106;106;63	1	24	0	60.823	49.1	39.6	55.7	29.2	49.1	12.3
D0MWZ9	D0MWZ9	3	3	3	D0MWZ9_PHYIT 60S ribosomal protein L23a OS=Phytophthora infestans (strain T30-4) GN=PITG_02694 PE=3 SV=1	58580000	0	4578800	20934000	0	2341000	1	3	3	3	2	3	0	0	1	1	2	3	0	0	1	1	2	3	0	0	1	1	21.3	21.3	21.3	16.767	150	150	1	7	0	28.692	20.7	21.3	0	0	8.7	8.7
D0MX07	D0MX07	1	1	1	D0MX07_PHYIT NUK6 OS=Phytophthora infestans (strain T30-4) GN=PITG_02706 PE=4 SV=1	17420000	0	0	0	0	0	1	1	1	1	0	1	0	0	0	0	0	1	0	0	0	0	0	1	0	0	0	0	2.2	2.2	2.2	81.59	721	721	1	1	0	6.8638	0	2.2	0	0	0	0
D0MX78	D0MX78	12	12	3	D0MX78_PHYIT Fructose-bisphosphate aldolase OS=Phytophthora infestans (strain T30-4) GN=PITG_02785 PE=4 SV=1	686460000	32803000	14209000	628970000	19818000	16668000	1	12	12	3	11	9	3	4	3	2	11	9	3	4	3	2	2	2	0	0	0	0	40	40	18.2	43.339	390	390	1	46	0	323.31	40	36.2	18.7	23.1	14.6	10.5
D0MX79	D0MX79	10	1	1	D0MX79_PHYIT Fructose-bisphosphate aldolase OS=Phytophthora infestans (strain T30-4) GN=PITG_02786 PE=4 SV=1	105860000	11469000	0	59035000	3580400	2890700	1	10	1	1	10	8	4	5	4	2	1	1	1	1	1	0	1	1	1	1	1	0	39.4	5	5	39.564	358	358	1	5	0	10.133	39.4	30.4	25.4	30.2	20.9	11.5
D0MXI4	D0MXI4	2	2	2	D0MXI4_PHYIT Ketol-acid reductoisomerase OS=Phytophthora infestans (strain T30-4) GN=PITG_02925 PE=4 SV=1	34877000	0	6366400	23204000	0	1785500	1	2	2	2	2	1	0	0	1	1	2	1	0	0	1	1	2	1	0	0	1	1	5.6	5.6	5.6	56.53	515	515	1	6	0	105.49	5.6	3.7	0	0	3.7	3.7
D0MXP8	D0MXP8	1	1	1	D0MXP8_PHYIT 60S ribosomal protein L7a-2 OS=Phytophthora infestans (strain T30-4) GN=PITG_03477 PE=4 SV=1	36001000	0	0	0	0	0	1	1	1	1	0	1	0	0	0	0	0	1	0	0	0	0	0	1	0	0	0	0	5.7	5.7	5.7	29.658	263	263	1	1	0.0024938	6.3927	0	5.7	0	0	0	0
D0MXQ7	D0MXQ7	1	1	1	D0MXQ7_PHYIT Uncharacterized protein OS=Phytophthora infestans (strain T30-4) GN=PITG_03486 PE=4 SV=1	13731000	0	0	5984200	0	0	1	1	1	1	1	1	0	0	0	0	1	1	0	0	0	0	1	1	0	0	0	0	20.5	20.5	20.5	11.884	117	117	1	2	0	13.027	20.5	20.5	0	0	0	0
D0MXW4;D0MY21	D0MXW4;D0MY21	7;7	7;7	7;7	D0MXW4_PHYIT Histone H2B OS=Phytophthora infestans (strain T30-4) GN=PITG_03550 PE=3 SV=1;D0MY21_PHYIT Histone H2B OS=Phytophthora infestans (strain T30-4) GN=PITG_03611 PE=3 SV=1	114960000	50121000	0	26974000	22325000	0	2	7	7	7	3	4	1	2	0	0	3	4	1	2	0	0	3	4	1	2	0	0	63.5	63.5	63.5	12.611	115	115;117	1	10	0	45.026	33	31.3	13.9	27.8	0	0
D0MXW6	D0MXW6	2	2	2	D0MXW6_PHYIT Histone H4 OS=Phytophthora infestans (strain T30-4) GN=PITG_03552 PE=3 SV=1	105370000	0	0	29793000	0	0	1	2	2	2	1	2	0	0	0	0	1	2	0	0	0	0	1	2	0	0	0	0	14.6	14.6	14.6	11.411	103	103	1	5	0	14.129	11.7	14.6	0	0	0	0
D0MXY1	D0MXY1	1	1	1	D0MXY1_PHYIT DEAD/DEAH box RNA helicase, putative OS=Phytophthora infestans (strain T30-4) GN=PITG_03568 PE=4 SV=1	0	0	0	0	0	906480	1	1	1	1	0	0	0	0	1	0	0	0	0	0	1	0	0	0	0	0	1	0	4.6	4.6	4.6	52.125	455	455	1	1	0	10.059	0	0	0	0	4.6	0
D0MY26	D0MY26	1	1	1	D0MY26_PHYIT Uncharacterized protein OS=Phytophthora infestans (strain T30-4) GN=PITG_03616 PE=4 SV=1	50148000	0	9461100	19477000	1804200	0	1	1	1	1	1	1	1	0	0	1	1	1	1	0	0	1	1	1	1	0	0	1	5.7	5.7	5.7	21.042	211	211	1	4	0	7.6389	5.7	5.7	5.7	0	0	5.7
D0MY49;D0MY47	D0MY49;D0MY47	10;7	10;7	10;7	D0MY49_PHYIT Cellulose binding elicitor lectin (CBEL), putative OS=Phytophthora infestans (strain T30-4) GN=PITG_03639 PE=4 SV=1;D0MY47_PHYIT Cellulose binding elicitor lectin (CBEL), putative OS=Phytophthora infestans (strain T30-4) GN=PITG_03637 PE=4 SV=	1411000000	129330000	1669000000	1258000000	533530000	382260000	2	10	10	10	6	5	9	5	6	4	6	5	9	5	6	4	6	5	9	5	6	4	46.9	46.9	46.9	27.124	262	262;167	1	47	0	323.31	37	37	46.9	34	30.5	32.1
D0MYA4;D0MYA3	D0MYA4;D0MYA3	26;26	26;26	25;25	D0MYA4_PHYIT Enolase OS=Phytophthora infestans (strain T30-4) GN=PITG_03700 PE=3 SV=1;D0MYA3_PHYIT Enolase OS=Phytophthora infestans (strain T30-4) GN=PITG_03698 PE=3 SV=1	695580000	64173000	64850000	475150000	112530000	87668000	2	26	26	25	16	15	15	6	14	5	16	15	15	6	14	5	15	14	14	6	13	5	72.2	72.2	70.3	49.134	454	454;454	1	83	0	323.31	50	52	51.1	26.4	39.9	16.3
D0MYG1	D0MYG1	2	2	2	D0MYG1_PHYIT 60S ribosomal protein L38, putative OS=Phytophthora infestans (strain T30-4) GN=PITG_03762 PE=3 SV=1	0	0	13323000	17492000	3685600	5046000	1	2	2	2	2	0	1	0	1	1	2	0	1	0	1	1	2	0	1	0	1	1	32.1	32.1	32.1	8.8935	78	78	1	5	0	12.753	32.1	0	16.7	0	15.4	15.4
D0MYJ9	D0MYJ9	1	1	1	D0MYJ9_PHYIT Eukaryotic translation initiation factor 6 OS=Phytophthora infestans (strain T30-4) GN=EIF6 PE=3 SV=1	4355000	0	0	0	0	0	1	1	1	1	0	1	0	0	0	0	0	1	0	0	0	0	0	1	0	0	0	0	9.8	9.8	9.8	26.346	245	245	1	1	0	8.3288	0	9.8	0	0	0	0
D0MYM3	D0MYM3	1	1	1	D0MYM3_PHYIT Uncharacterized protein OS=Phytophthora infestans (strain T30-4) GN=PITG_03828 PE=4 SV=1	10593000	5457300	0	16802000	2433500	0	1	1	1	1	1	1	1	1	0	0	1	1	1	1	0	0	1	1	1	1	0	0	2.9	2.9	2.9	46.41	418	418	1	4	0	6.8362	2.9	2.9	2.9	2.9	0	0
D0MYP9;D0P3N7	D0MYP9	13;1	13;1	13;1	D0MYP9_PHYIT Peptidylprolyl isomerase OS=Phytophthora infestans (strain T30-4) GN=PITG_03856 PE=4 SV=1	260350000	18690000	0	192100000	15461000	0	2	13	13	13	11	6	4	3	0	0	11	6	4	3	0	0	11	6	4	3	0	0	35.1	35.1	35.1	52.439	478	478;129	1	29	0	172.26	34.1	19	16.1	11.7	0	0
D0MYS3;D0MYS4	D0MYS3;D0MYS4	3;3	3;3	2;2	D0MYS3_PHYIT Histone H2A OS=Phytophthora infestans (strain T30-4) GN=PITG_03881 PE=3 SV=1;D0MYS4_PHYIT Histone H2A OS=Phytophthora infestans (strain T30-4) GN=PITG_03882 PE=3 SV=1	198370000	0	0	72228000	9249200	4294800	2	3	3	2	3	3	1	0	1	0	3	3	1	0	1	0	2	2	0	0	0	0	28.1	28.1	21.6	14.664	139	139;140	1	9	0	35.174	28.1	28.1	6.5	0	6.5	0
D0MYT8	D0MYT8	3	3	3	D0MYT8_PHYIT Uncharacterized protein OS=Phytophthora infestans (strain T30-4) GN=PITG_03900 PE=4 SV=1	19579000	7150000	0	35899000	0	0	1	3	3	3	3	1	0	1	0	0	3	1	0	1	0	0	3	1	0	1	0	0	19.1	19.1	19.1	28.751	272	272	1	5	0	40.371	19.1	5.1	0	5.1	0	0
D0MYV3	D0MYV3	3	3	3	D0MYV3_PHYIT Ribosomal protein L28, putative OS=Phytophthora infestans (strain T30-4) GN=PITG_03916 PE=4 SV=1	0	4954900	0	6398200	1710100	5072600	1	3	3	3	1	0	1	1	1	0	1	0	1	1	1	0	1	0	1	1	1	0	25.9	25.9	25.9	15.582	139	139	1	4	0	21.022	6.5	0	11.5	14.4	6.5	0
D0MZ56	D0MZ56	6	6	6	D0MZ56_PHYIT Uncharacterized protein OS=Phytophthora infestans (strain T30-4) GN=PITG_03012 PE=4 SV=1	587420000	46851000	23711000	374480000	64704000	12443000	1	6	6	6	3	2	5	5	3	2	3	2	5	5	3	2	3	2	5	5	3	2	70.8	70.8	70.8	7.7059	72	72	1	33	0	266.09	65.3	45.8	70.8	70.8	65.3	45.8
D0MZ63	D0MZ63	11	11	11	D0MZ63_PHYIT Cysteine protease family C01A, putative OS=Phytophthora infestans (strain T30-4) GN=PITG_03020 PE=3 SV=1	61333000	31978000	2311500	142090000	18157000	16438000	1	11	11	11	7	3	5	4	3	1	7	3	5	4	3	1	7	3	5	4	3	1	21.3	21.3	21.3	58.419	535	535	1	26	0	123.73	19.4	11.2	14.8	14.8	11.4	4.5
D0MZH5	D0MZH5	2	2	2	D0MZH5_PHYIT Proteasome endopeptidase complex OS=Phytophthora infestans (strain T30-4) GN=PITG_03150 PE=3 SV=1	0	0	0	16951000	0	5380200	1	2	2	2	2	0	0	0	2	0	2	0	0	0	2	0	2	0	0	0	2	0	10.5	10.5	10.5	29.115	258	258	1	4	0	13.203	10.5	0	0	0	10.5	0
D0MZN9	D0MZN9	1	1	1	D0MZN9_PHYIT 40S ribosomal protein S18 OS=Phytophthora infestans (strain T30-4) GN=PITG_03221 PE=3 SV=1	22155000	0	0	5947400	0	0	1	1	1	1	1	1	0	0	0	0	1	1	0	0	0	0	1	1	0	0	0	0	8.6	8.6	8.6	17.578	152	152	1	2	0	7.2686	8.6	8.6	0	0	0	0
D0MZP2	D0MZP2	1	1	1	D0MZP2_PHYIT Uncharacterized protein OS=Phytophthora infestans (strain T30-4) GN=PITG_03224 PE=4 SV=1	0	0	2544000	0	0	0	1	1	1	1	0	0	0	0	0	1	0	0	0	0	0	1	0	0	0	0	0	1	9.9	9.9	9.9	18.598	161	161	1	1	0.0026178	6.7011	0	0	0	0	0	9.9
D0MZQ7	D0MZQ7	2	2	2	D0MZQ7_PHYIT 60S ribosomal protein L27 OS=Phytophthora infestans (strain T30-4) GN=PITG_03239 PE=4 SV=1	33971000	4644000	0	14996000	1223300	0	1	2	2	2	1	1	1	1	0	0	1	1	1	1	0	0	1	1	1	1	0	0	16.7	16.7	16.7	16.537	144	144	1	4	0	14.631	9	9	7.6	9	0	0
D0MZU0	D0MZU0	1	1	1	D0MZU0_PHYIT Pyruvate dehydrogenase E1 component subunit alpha OS=Phytophthora infestans (strain T30-4) GN=PITG_03277 PE=4 SV=1	0	0	0	3514600	0	0	1	1	1	1	1	0	0	0	0	0	1	0	0	0	0	0	1	0	0	0	0	0	6.5	6.5	6.5	44.472	402	402	1	1	0	11.302	6.5	0	0	0	0	0
D0MZV7	D0MZV7	9	9	9	D0MZV7_PHYIT 60S ribosomal protein L6 OS=Phytophthora infestans (strain T30-4) GN=PITG_03294 PE=3 SV=1	46145000	0	64088000	84245000	3706900	37289000	1	9	9	9	7	3	2	0	4	5	7	3	2	0	4	5	7	3	2	0	4	5	37.7	37.7	37.7	24.253	220	220	1	21	0	99.614	31.8	20	12.3	0	20.5	25.9
D0MZZ4	D0MZZ4	6	6	6	D0MZZ4_PHYIT Uncharacterized protein OS=Phytophthora infestans (strain T30-4) GN=PITG_03333 PE=4 SV=1	9022100	18342000	0	50463000	54248000	18843000	1	6	6	6	2	1	5	2	3	0	2	1	5	2	3	0	2	1	5	2	3	0	20.9	20.9	20.9	30.042	278	278	1	13	0	244.36	9.4	4	16.9	10.4	10.4	0
D0MZZ6	D0MZZ6	1	1	1	D0MZZ6_PHYIT Callose synthase, putative OS=Phytophthora infestans (strain T30-4) GN=PITG_03335 PE=4 SV=1	0	0	0	5735900	0	0	1	1	1	1	1	0	0	0	0	0	1	0	0	0	0	0	1	0	0	0	0	0	0.5	0.5	0.5	297.29	2631	2631	1	1	0	20.116	0.5	0	0	0	0	0
D0N014	D0N014	2	2	2	D0N014_PHYIT 60S ribosomal protein L17-2 OS=Phytophthora infestans (strain T30-4) GN=PITG_03353 PE=3 SV=1	11076000	0	0	11485000	0	0	1	2	2	2	2	1	0	0	0	0	2	1	0	0	0	0	2	1	0	0	0	0	15.3	15.3	15.3	20.952	190	190	1	3	0	17.642	15.3	5.3	0	0	0	0
D0P3T3;D0N097;D0N096;D0P3T4	D0P3T3;D0N097;D0N096;D0P3T4	2;2;2;1	2;2;2;1	2;2;2;1	D0P3T3_PHYIT Malate synthase OS=Phytophthora infestans (strain T30-4) GN=PITG_21117 PE=3 SV=1;D0N097_PHYIT Malate synthase OS=Phytophthora infestans (strain T30-4) GN=PITG_03441 PE=3 SV=1;D0N096_PHYIT Malate synthase OS=Phytophthora infestans (strain T30-4	0	1898000	0	3281700	1130400	2783800	4	2	2	2	1	0	1	1	2	0	1	0	1	1	2	0	1	0	1	1	2	0	7.1	7.1	7.1	57.06	510	510;535;535;232	1	5	0	13.044	3.5	0	3.5	3.5	7.1	0
D0N0B6	D0N0B6	2	2	2	D0N0B6_PHYIT Seryl-tRNA synthetase OS=Phytophthora infestans (strain T30-4) GN=PITG_03460 PE=4 SV=1	11564000	0	2975200	10040000	658190	0	1	2	2	2	1	1	1	0	0	1	1	1	1	0	0	1	1	1	1	0	0	1	8.8	8.8	8.8	51.857	454	454	1	4	0	24.26	4.8	4.8	4	0	0	4.8
D0N0B9;D0N0C1	D0N0B9	3;1	3;1	3;1	D0N0B9_PHYIT Carbohydrate esterase, putative OS=Phytophthora infestans (strain T30-4) GN=PITG_03463 PE=3 SV=1	0	7166600	0	7839200	0	3214900	2	3	3	3	2	0	0	1	1	0	2	0	0	1	1	0	2	0	0	1	1	0	11.4	11.4	11.4	30.9	297	297;158	1	4	0	24.256	9.4	0	0	8.1	6.1	0
D0N0L0	D0N0L0	1	1	1	D0N0L0_PHYIT Small cellulose binding protein, putative OS=Phytophthora infestans (strain T30-4) GN=PITG_04114 PE=4 SV=1	11122000	0	3157500	0	0	0	1	1	1	1	0	1	0	0	0	1	0	1	0	0	0	1	0	1	0	0	0	1	10	10	10	14.215	130	130	1	2	0	15.557	0	10	0	0	0	10
D0N0L9	D0N0L9	7	7	7	D0N0L9_PHYIT Glycosyl transferase, putative OS=Phytophthora infestans (strain T30-4) GN=PITG_04125 PE=4 SV=1	720360000	40143000	72445000	110350000	0	2715900	1	7	7	7	3	7	0	2	1	4	3	7	0	2	1	4	3	7	0	2	1	4	22.6	22.6	22.6	49.237	461	461	1	21	0	153.85	7.6	22.6	0	7.2	4.1	11.7
D0N0V1	D0N0V1	1	1	1	D0N0V1_PHYIT NPP1-like protein (Fragment) OS=Phytophthora infestans (strain T30-4) GN=PITG_22734 PE=4 SV=1	152270000	7131500	24748000	21174000	2124200	3314800	1	1	1	1	1	1	1	1	1	1	1	1	1	1	1	1	1	1	1	1	1	1	11.9	11.9	11.9	18.322	168	168	1	6	0	99.703	11.9	11.9	11.9	11.9	11.9	11.9
D0N148	D0N148	2	2	2	D0N148_PHYIT Elicitin-like protein OS=Phytophthora infestans (strain T30-4) GN=PITG_04378 PE=4 SV=1	56260000	19354000	10792000	33900000	9599000	3091000	1	2	2	2	2	1	1	2	1	2	2	1	1	2	1	2	2	1	1	2	1	2	17.7	17.7	17.7	18.933	198	198	1	9	0	112.6	17.7	11.6	11.6	17.7	11.6	17.7
D0N1A4	D0N1A4	2	2	2	D0N1A4_PHYIT Uncharacterized protein OS=Phytophthora infestans (strain T30-4) GN=PITG_04449 PE=4 SV=1	101430000	0	0	13887000	0	2603400	1	2	2	2	1	2	0	0	1	0	1	2	0	0	1	0	1	2	0	0	1	0	14.4	14.4	14.4	23.246	222	222	1	4	0	113.76	5.9	14.4	0	0	5.9	0
D0N1E5	D0N1E5	1	1	1	D0N1E5_PHYIT Nucleosome assembly protein 1 OS=Phytophthora infestans (strain T30-4) GN=PITG_04500 PE=3 SV=1	0	0	0	13130000	0	0	1	1	1	1	1	0	0	0	0	0	1	0	0	0	0	0	1	0	0	0	0	0	5.7	5.7	5.7	41.284	367	367	1	1	0.0025189	6.478	5.7	0	0	0	0	0
D0N1F9	D0N1F9	10	10	10	D0N1F9_PHYIT Peptidyl-prolyl cis-trans isomerase OS=Phytophthora infestans (strain T30-4) GN=PITG_04522 PE=3 SV=1	601250000	27966000	126830000	545340000	79503000	19871000	1	10	10	10	7	8	7	2	3	6	7	8	7	2	3	6	7	8	7	2	3	6	76	76	76	18.32	171	171	1	41	0	153.06	60.8	57.9	59.6	17.5	25.7	42.7
D0N1P5;D0RMQ3	D0N1P5	10;1	10;1	10;1	D0N1P5_PHYIT Elongation factor 1-alpha OS=Phytophthora infestans (strain T30-4) GN=PITG_04640 PE=3 SV=1	1266900000	29228000	47462000	720280000	42534000	149740000	2	10	10	10	7	7	4	2	4	1	7	7	4	2	4	1	7	7	4	2	4	1	36.6	36.6	36.6	48.502	443	443;79	1	42	0	170.43	31.4	32.7	20.1	7.9	15.8	5.2
D0N220;D0N212;D0NIZ8;D0N1Z7;D0N215;D0N1X7;D0N1X6;D0N223;D0N213;D0N210;D0NNH7;D0N233;D0N1Z3;D0N1Z1;D0N1Z4;D0N201;D0N1Z8;D0N204;D0N203;D0N228	D0N220;D0N212;D0NIZ8;D0N1Z7;D0N215;D0N1X7;D0N1X6;D0N223;D0N213;D0N210;D0NNH7;D0N233;D0N1Z3;D0N1Z1;D0N1Z4;D0N201;D0N1Z8;D0N204;D0N203;D0N228	2;2;2;2;2;1;1;1;1;1;1;1;1;1;1;1;1;1;1;1	2;2;2;2;2;1;1;1;1;1;1;1;1;1;1;1;1;1;1;1	2;2;2;2;2;1;1;1;1;1;1;1;1;1;1;1;1;1;1;1	D0N220_PHYIT Uncharacterized protein OS=Phytophthora infestans (strain T30-4) GN=PITG_04792 PE=4 SV=1;D0N212_PHYIT CRN domain-containing protein-containing protein OS=Phytophthora infestans (strain T30-4) GN=PITG_04780 PE=4 SV=1;D0NIZ8_PHYIT CRN domain-con	18510000	0	0	30706000	0	0	20	2	2	2	2	1	0	0	0	0	2	1	0	0	0	0	2	1	0	0	0	0	13.7	13.7	13.7	27.565	249	249;325;326;326;396;61;117;201;219;286;323;326;327;327;334;735;735;736;736;742	1	4	0	33.317	13.7	6.4	0	0	0	0
D0N258	D0N258	8	8	8	D0N258_PHYIT 60S ribosomal protein L13 OS=Phytophthora infestans (strain T30-4) GN=PITG_04843 PE=3 SV=1	116160000	3387100	115350000	92607000	8761500	37593000	1	8	8	8	4	4	2	1	3	5	4	4	2	1	3	5	4	4	2	1	3	5	51.2	51.2	51.2	23.044	205	205	1	23	0	62.353	27.8	23.4	14.1	9.3	19	23.9
D0N2B4	D0N2B4	7	7	7	D0N2B4_PHYIT Uncharacterized protein OS=Phytophthora infestans (strain T30-4) GN=PITG_04900 PE=4 SV=1	284270000	119700000	56769000	109450000	62596000	51876000	1	7	7	7	6	5	6	6	4	3	6	5	6	6	4	3	6	5	6	6	4	3	25.9	25.9	25.9	29.027	270	270	1	41	0	89.615	24.1	24.1	25.9	25.9	11.1	10.7
D0N2C0	D0N2C0	9	9	9	D0N2C0_PHYIT Glutaredoxin OS=Phytophthora infestans (strain T30-4) GN=PITG_04906 PE=4 SV=1	736820000	366110000	179940000	706440000	457090000	192090000	1	9	9	9	4	5	7	7	6	3	4	5	7	7	6	3	4	5	7	7	6	3	99	99	99	11.031	104	104	1	35	0	146.43	58.7	69.2	89.4	91.3	81.7	56.7
D0N2Q3	D0N2Q3	1	1	1	D0N2Q3_PHYIT Uncharacterized protein OS=Phytophthora infestans (strain T30-4) GN=PITG_05396 PE=4 SV=1	0	3624300	0	0	1134800	0	1	1	1	1	0	0	1	1	0	0	0	0	1	1	0	0	0	0	1	1	0	0	11.4	11.4	11.4	8.7848	79	79	1	2	0	6.9189	0	0	11.4	11.4	0	0
D0N2T6;D0N2T7;D0RLY4	D0N2T6;D0N2T7;D0RLY4	2;2;1	2;2;1	2;2;1	D0N2T6_PHYIT Epi6-like protease inhibitor OS=Phytophthora infestans (strain T30-4) GN=PITG_05437 PE=4 SV=1;D0N2T7_PHYIT Protease inhibitor Epi6 OS=Phytophthora infestans (strain T30-4) GN=PITG_05440 PE=4 SV=1;D0RLY4_PHYIT Kazal-type serine protease inhibit	19756000	1560800	2264600	1010200	1000210	400010	3	2	2	2	0	2	0	0	0	0	0	2	0	0	0	0	0	2	0	0	0	0	12.8	12.8	12.8	34.06	321	321;322;271	1	3	0	20.263	0	12.8	0	0	0	0
D0N2V9	D0N2V9	5	5	5	D0N2V9_PHYIT Uncharacterized protein OS=Phytophthora infestans (strain T30-4) GN=PITG_05464 PE=4 SV=1	45838000	11464000	0	75030000	21659000	0	1	5	5	5	3	2	4	2	0	0	3	2	4	2	0	0	3	2	4	2	0	0	31.1	31.1	31.1	27.082	251	251	1	11	0	76.878	22.3	12.4	21.1	12.4	0	0
D0N2Z7	D0N2Z7	6	6	6	D0N2Z7_PHYIT Uncharacterized protein OS=Phytophthora infestans (strain T30-4) GN=PITG_05506 PE=4 SV=1	2900800	0	0	18660000	10370000	0	1	6	6	6	3	1	4	0	0	0	3	1	4	0	0	0	3	1	4	0	0	0	50.4	50.4	50.4	15.125	135	135	1	9	0	187.25	23	5.9	44.4	0	0	0
D0N305	D0N305	5	5	5	D0N305_PHYIT Glutathione S-transferase omega-like protein OS=Phytophthora infestans (strain T30-4) GN=PITG_05516 PE=4 SV=1	0	0	0	39601000	0	0	1	5	5	5	5	0	0	0	0	0	5	0	0	0	0	0	5	0	0	0	0	0	25.7	25.7	25.7	40.638	354	354	1	5	0	37.367	25.7	0	0	0	0	0
D0N362;D0N360;D0N357	D0N362;D0N360;D0N357	2;1;1	2;1;1	2;1;1	D0N362_PHYIT Glutathione S-transferase, putative OS=Phytophthora infestans (strain T30-4) GN=PITG_05582 PE=4 SV=1;D0N360_PHYIT Glutathione S-transferase, putative OS=Phytophthora infestans (strain T30-4) GN=PITG_05580 PE=4 SV=1;D0N357_PHYIT Glutathione S-t	8327500	0	0	14465000	0	0	3	2	2	2	2	1	0	0	0	0	2	1	0	0	0	0	2	1	0	0	0	0	11.5	11.5	11.5	22.284	200	200;170;339	1	3	0	15.814	11.5	4.5	0	0	0	0
D0N3B2	D0N3B2	10	10	10	D0N3B2_PHYIT Transaldolase OS=Phytophthora infestans (strain T30-4) GN=PITG_05636 PE=3 SV=1	188610000	7343000	4174500	185720000	2187400	6056700	1	10	10	10	9	6	1	1	3	1	9	6	1	1	3	1	9	6	1	1	3	1	33.8	33.8	33.8	36.734	334	334	1	21	0	130.11	29.3	25.4	5.7	4.5	14.4	4.5
D0N3D4	D0N3D4	4	4	4	D0N3D4_PHYIT Putative GPI-anchored serine rich tenascin-like glycoprotein OS=Phytophthora infestans (strain T30-4) GN=PITG_05660 PE=4 SV=1	127600000	7611200	24598000	42945000	5666400	13749000	1	4	4	4	3	4	1	1	3	3	3	4	1	1	3	3	3	4	1	1	3	3	13.1	13.1	13.1	41.542	405	405	1	15	0	119.18	13.1	13.1	4.7	4.7	13.1	13.1
D0N3D8	D0N3D8	1	1	1	D0N3D8_PHYIT Choline/Carnitine O-acyltransferase, putative OS=Phytophthora infestans (strain T30-4) GN=PITG_05664 PE=3 SV=1	0	0	0	5500600	0	0	1	1	1	1	1	0	0	0	0	0	1	0	0	0	0	0	1	0	0	0	0	0	1.9	1.9	1.9	69.754	621	621	1	1	0	6.7996	1.9	0	0	0	0	0
D0N3P2	D0N3P2	28	28	28	D0N3P2_PHYIT Secretory protein OPEL OS=Phytophthora infestans (strain T30-4) GN=PITG_05156 PE=4 SV=1	5337600000	288190000	153000000	135470000	1221600	4328900	1	28	28	28	6	25	1	9	1	10	6	25	1	9	1	10	6	25	1	9	1	10	71.9	71.9	71.9	52.162	488	488	1	76	0	323.31	23.4	67.6	3.3	29.1	2.5	37.7
D0N3V9	D0N3V9	1	1	1	D0N3V9_PHYIT Casein kinase, putative OS=Phytophthora infestans (strain T30-4) GN=PITG_05240 PE=4 SV=1	0	0	0	4606100	0	0	1	1	1	1	1	0	0	0	0	0	1	0	0	0	0	0	1	0	0	0	0	0	3	3	3	46.273	402	402	1	1	0	8.2961	3	0	0	0	0	0
D0N3Y0	D0N3Y0	7	7	7	D0N3Y0_PHYIT 10 kDa chaperonin OS=Phytophthora infestans (strain T30-4) GN=PITG_05264 PE=3 SV=1	317590000	18308000	15593000	171380000	19839000	15563000	1	7	7	7	4	4	3	2	2	1	4	4	3	2	2	1	4	4	3	2	2	1	75.8	75.8	75.8	10.57	99	99	1	17	0	60.935	56.6	41.4	47.5	37.4	28.3	12.1
D0N406	D0N406	3	1	1	D0N406_PHYIT Uncharacterized protein OS=Phytophthora infestans (strain T30-4) GN=PITG_05295 PE=4 SV=1	17693000	0	0	0	0	0	1	3	1	1	1	3	1	1	1	0	0	1	0	0	0	0	0	1	0	0	0	0	15.5	7.3	7.3	25.05	232	232	1	1	0.002551	6.5471	8.2	15.5	8.2	8.2	8.2	0
D0N453	D0N453	1	1	1	D0N453_PHYIT Maleylacetoacetate isomerase OS=Phytophthora infestans (strain T30-4) GN=PITG_05356 PE=4 SV=1	0	0	0	13064000	0	0	1	1	1	1	1	0	0	0	0	0	1	0	0	0	0	0	1	0	0	0	0	0	5.9	5.9	5.9	24.92	219	219	1	1	0	10.278	5.9	0	0	0	0	0
D0N460	D0N460	5	5	5	D0N460_PHYIT Dihydrodipicolinate synthase, putative OS=Phytophthora infestans (strain T30-4) GN=PITG_05363 PE=3 SV=1	124540000	1449100	10002000	81239000	3884400	15273000	1	5	5	5	5	4	2	1	4	2	5	4	2	1	4	2	5	4	2	1	4	2	28.4	28.4	28.4	31.082	292	292	1	20	0	80.72	28.4	19.5	13.4	8.9	19.5	9.9
D0N466	D0N466	1	1	1	D0N466_PHYIT DNA polymerase epsilon subunit, putative OS=Phytophthora infestans (strain T30-4) GN=PITG_05369 PE=4 SV=1	46885000	0	0	13699000	0	0	1	1	1	1	1	1	0	0	0	0	1	1	0	0	0	0	1	1	0	0	0	0	1.2	1.2	1.2	109.42	982	982	1	2	0.0073171	6.1782	1.2	1.2	0	0	0	0
D0N471	D0N471	2	2	2	D0N471_PHYIT Argininosuccinate synthase OS=Phytophthora infestans (strain T30-4) GN=PITG_05374 PE=3 SV=1	40744000	4379600	5357500	26911000	0	3784800	1	2	2	2	2	1	0	1	1	1	2	1	0	1	1	1	2	1	0	1	1	1	4.4	4.4	4.4	51.117	459	459	1	6	0	13.706	4.4	2.6	0	2.6	2.6	2.6
D0N4B5	D0N4B5	3	3	3	D0N4B5_PHYIT Uncharacterized protein OS=Phytophthora infestans (strain T30-4) GN=PITG_06203 PE=4 SV=1	184460000	5638100	12300000	123080000	8123200	15677000	1	3	3	3	3	3	1	1	3	1	3	3	1	1	3	1	3	3	1	1	3	1	29.7	29.7	29.7	11.332	101	101	1	17	0	75.664	29.7	29.7	12.9	12.9	29.7	12.9
D0N4E3	D0N4E3	4	4	4	D0N4E3_PHYIT 60S ribosomal protein L8, putative OS=Phytophthora infestans (strain T30-4) GN=PITG_06237 PE=3 SV=1	81520000	0	0	15916000	0	0	1	4	4	4	2	3	0	0	0	0	2	3	0	0	0	0	2	3	0	0	0	0	23	23	23	27.752	256	256	1	6	0	34.156	16	12.9	0	0	0	0
D0N4E8	D0N4E8	2	2	2	D0N4E8_PHYIT Uncharacterized protein OS=Phytophthora infestans (strain T30-4) GN=PITG_06242 PE=4 SV=1	0	0	0	17558000	2163600	6964300	1	2	2	2	1	0	1	0	2	0	1	0	1	0	2	0	1	0	1	0	2	0	8	8	8	17.119	163	163	1	6	0	13.831	8	0	8	0	8	0
D0N4G2	D0N4G2	1	1	1	D0N4G2_PHYIT Dihydroxyacetone kinase, putative OS=Phytophthora infestans (strain T30-4) GN=PITG_06260 PE=4 SV=1	0	0	0	7145700	0	0	1	1	1	1	1	0	0	0	0	0	1	0	0	0	0	0	1	0	0	0	0	0	2.6	2.6	2.6	61.259	585	585	1	1	0	11.107	2.6	0	0	0	0	0
D0N4L1	D0N4L1	6	6	6	D0N4L1_PHYIT Uncharacterized protein OS=Phytophthora infestans (strain T30-4) GN=PITG_06325 PE=4 SV=1	273410000	60290000	33932000	141190000	21627000	9998400	1	6	6	6	5	6	3	2	2	3	5	6	3	2	2	3	5	6	3	2	2	3	18.1	18.1	18.1	39.007	382	382	1	23	0	212.94	17	18.1	11.8	8.9	6.5	9.2
D0N4T6	D0N4T6	12	12	12	D0N4T6_PHYIT Heat shock protein 90 OS=Phytophthora infestans (strain T30-4) GN=PITG_06415 PE=3 SV=1	181940000	0	32045000	157290000	0	17516000	1	12	12	12	9	9	0	0	4	4	9	9	0	0	4	4	9	9	0	0	4	4	21.8	21.8	21.8	80.362	706	706	1	29	0	211.04	17.7	18.7	0	0	7.4	7.2
D0N4V7	D0N4V7	1	1	1	D0N4V7_PHYIT Eukaryotic translation initiation factor 2A OS=Phytophthora infestans (strain T30-4) GN=PITG_06440 PE=3 SV=1	0	0	0	3618900	0	0	1	1	1	1	1	0	0	0	0	0	1	0	0	0	0	0	1	0	0	0	0	0	2.1	2.1	2.1	67.122	620	620	1	1	0	6.8993	2.1	0	0	0	0	0
D0N4W1	D0N4W1	5	5	5	D0N4W1_PHYIT Pyruvate carboxylase, mitochondrial OS=Phytophthora infestans (strain T30-4) GN=PITG_06448 PE=4 SV=1	58514000	0	6310200	48995000	0	0	1	5	5	5	5	4	0	0	0	1	5	4	0	0	0	1	5	4	0	0	0	1	11.7	11.7	11.7	72.022	657	657	1	11	0	98.541	11.7	9.7	0	0	0	1.8
D0N511	D0N511	3	3	3	D0N511_PHYIT Calmodulin OS=Phytophthora infestans (strain T30-4) GN=PITG_06514 PE=4 SV=1	0	10330000	0	36712000	25688000	46658000	1	3	3	3	2	0	2	1	1	0	2	0	2	1	1	0	2	0	2	1	1	0	30.9	30.9	30.9	16.825	149	149	1	7	0	41.001	19.5	0	19.5	8.1	8.1	0
D0N577	D0N577	9	9	9	D0N577_PHYIT ATP synthase subunit beta OS=Phytophthora infestans (strain T30-4) GN=PITG_06595 PE=3 SV=1	166410000	10558000	0	70554000	4441500	0	1	9	9	9	6	8	1	1	0	0	6	8	1	1	0	0	6	8	1	1	0	0	29.4	29.4	29.4	50.591	472	472	1	16	0	154.67	17.4	27.3	2.1	3.6	0	0
D0N586	D0N586	1	1	1	D0N586_PHYIT Fumarate hydratase, mitochondrial OS=Phytophthora infestans (strain T30-4) GN=PITG_06604 PE=3 SV=1	0	0	0	6897700	0	0	1	1	1	1	1	0	0	0	0	0	1	0	0	0	0	0	1	0	0	0	0	0	2.3	2.3	2.3	50.682	473	473	1	1	0	7.2498	2.3	0	0	0	0	0
D0N5C2	D0N5C2	1	1	1	D0N5C2_PHYIT Adenylyl cyclase-associated protein OS=Phytophthora infestans (strain T30-4) GN=PITG_06649 PE=3 SV=1	5999000	0	0	4731200	0	0	1	1	1	1	1	1	0	0	0	0	1	1	0	0	0	0	1	1	0	0	0	0	3.7	3.7	3.7	49.646	462	462	1	2	0	7.3672	3.7	3.7	0	0	0	0
D0N5D2	D0N5D2	4	4	4	D0N5D2_PHYIT Uncharacterized protein OS=Phytophthora infestans (strain T30-4) GN=PITG_06659 PE=4 SV=1	42070000	0	0	43760000	0	1768500	1	4	4	4	3	3	0	0	1	0	3	3	0	0	1	0	3	3	0	0	1	0	28.2	28.2	28.2	27.694	259	259	1	8	0	43.568	18.1	23.6	0	0	9.3	0
D0N5D5	D0N5D5	1	1	1	D0N5D5_PHYIT Uncharacterized protein OS=Phytophthora infestans (strain T30-4) GN=PITG_06662 PE=4 SV=1	20705000	0	0	0	0	0	1	1	1	1	0	1	0	0	0	0	0	1	0	0	0	0	0	1	0	0	0	0	2.8	2.8	2.8	67.496	647	647	1	1	0	11.365	0	2.8	0	0	0	0
D0N5G7	D0N5G7	1	1	1	D0N5G7_PHYIT Trifunctional enzyme subunit alpha, putative OS=Phytophthora infestans (strain T30-4) GN=PITG_06693 PE=3 SV=1	0	0	0	2629100	0	0	1	1	1	1	1	0	0	0	0	0	1	0	0	0	0	0	1	0	0	0	0	0	2.2	2.2	2.2	77.795	727	727	1	1	0.0025974	6.6342	2.2	0	0	0	0	0
D0N631	D0N631	5	5	5	D0N631_PHYIT Uncharacterized protein OS=Phytophthora infestans (strain T30-4) GN=PITG_05945 PE=4 SV=1	901200000	0	38332000	0	0	0	1	5	5	5	0	5	0	0	0	2	0	5	0	0	0	2	0	5	0	0	0	2	52.4	52.4	52.4	60.411	618	618	1	13	0	113.61	0	52.4	0	0	0	33.7
D0N6Q1	D0N6Q1	1	1	1	D0N6Q1_PHYIT S-formylglutathione hydrolase OS=Phytophthora infestans (strain T30-4) GN=PITG_06891 PE=3 SV=1	0	0	0	5895700	0	0	1	1	1	1	1	0	0	0	0	0	1	0	0	0	0	0	1	0	0	0	0	0	4.3	4.3	4.3	31.299	282	282	1	1	0	6.8652	4.3	0	0	0	0	0
D0N6S7	D0N6S7	1	1	1	D0N6S7_PHYIT Phosphatidylinositol-3-phosphate5-kinase (Fab-like; PIPK-A1) OS=Phytophthora infestans (strain T30-4) GN=PITG_06917 PE=4 SV=1	186730000	0	0	367470000	25496000	3037900	1	1	1	1	1	1	1	0	1	0	1	1	1	0	1	0	1	1	1	0	1	0	0.5	0.5	0.5	214.97	1921	1921	1	5	0	6.7689	0.5	0.5	0.5	0	0.5	0
D0N6Y5	D0N6Y5	2	2	2	D0N6Y5_PHYIT Aspartate carbamoyltransferase OS=Phytophthora infestans (strain T30-4) GN=PITG_06979 PE=3 SV=1	0	5444600	0	4091500	3856100	6701000	1	2	2	2	1	0	2	2	2	0	1	0	2	2	2	0	1	0	2	2	2	0	10	10	10	35.396	321	321	1	7	0	61.514	5.9	0	10	10	10	0
D0N700	D0N700	6	6	6	D0N700_PHYIT 60S ribosomal protein L4 OS=Phytophthora infestans (strain T30-4) GN=PITG_06995 PE=4 SV=1	75899000	0	48320000	55260000	5128900	48724000	1	6	6	6	3	3	1	0	4	3	3	3	1	0	4	3	3	3	1	0	4	3	18.9	18.9	18.9	42.559	387	387	1	16	0	55.88	11.6	12.1	2.3	0	9	7.5
D0N747	D0N747	5	5	5	D0N747_PHYIT Superoxide dismutase OS=Phytophthora infestans (strain T30-4) GN=PITG_07048 PE=3 SV=1	74097000	10827000	7027200	66375000	4317900	6053500	1	5	5	5	4	4	1	2	2	1	4	4	1	2	2	1	4	4	1	2	2	1	28.2	28.2	28.2	24.494	220	220	1	14	0	132.56	28.2	24.1	6.8	15.5	15.5	6.4
D0N755	D0N755	5	5	5	D0N755_PHYIT Isocitrate dehydrogenase [NADP] OS=Phytophthora infestans (strain T30-4) GN=PITG_07056 PE=3 SV=1	30961000	0	0	68717000	9869200	10173000	1	5	5	5	4	1	2	0	2	0	4	1	2	0	2	0	4	1	2	0	2	0	17.3	17.3	17.3	47.881	427	427	1	12	0	57.021	15.7	4.4	6.1	0	7.5	0
D0N7E8	D0N7E8	2	2	2	D0N7E8_PHYIT Uncharacterized protein OS=Phytophthora infestans (strain T30-4) GN=PITG_07155 PE=4 SV=1	53444000	0	0	15090000	0	0	1	2	2	2	2	2	0	0	0	0	2	2	0	0	0	0	2	2	0	0	0	0	8.8	8.8	8.8	21.823	216	216	1	5	0	13.816	8.8	8.8	0	0	0	0
D0N7G4	D0N7G4	4	4	4	D0N7G4_PHYIT 40S ribosomal protein S15 OS=Phytophthora infestans (strain T30-4) GN=PITG_07173 PE=3 SV=1	149950000	14789000	110980000	84089000	29030000	48714000	1	4	4	4	3	3	2	2	2	2	3	3	2	2	2	2	3	3	2	2	2	2	33.5	33.5	33.5	17.612	155	155	1	18	0	199.73	23.2	32.9	11	11	11	11
D0N7H7	D0N7H7	3	3	3	D0N7H7_PHYIT 3-ketoacyl-CoA thiolase, mitochondrial OS=Phytophthora infestans (strain T30-4) GN=PITG_07197 PE=3 SV=1	0	0	0	10792000	0	0	1	3	3	3	3	0	0	0	0	0	3	0	0	0	0	0	3	0	0	0	0	0	20.7	20.7	20.7	41.226	397	397	1	3	0	41.583	20.7	0	0	0	0	0
D0N7K4	D0N7K4	2	2	2	D0N7K4_PHYIT GPI inositol-deacylase, putative OS=Phytophthora infestans (strain T30-4) GN=PITG_07233 PE=4 SV=1	656240	0	0	0	0	2986300	1	2	2	2	0	1	0	0	1	0	0	1	0	0	1	0	0	1	0	0	1	0	4.4	4.4	4.4	92.92	838	838	1	2	0	10.851	0	3.2	0	0	1.2	0
D0N7M0	D0N7M0	3	3	3	D0N7M0_PHYIT Uncharacterized protein OS=Phytophthora infestans (strain T30-4) GN=PITG_07249 PE=4 SV=1	113860000	15217000	0	16201000	0	6117400	1	3	3	3	3	3	0	3	2	0	3	3	0	3	2	0	3	3	0	3	2	0	18.9	18.9	18.9	34.964	339	339	1	12	0	69.378	18.9	18.9	0	18.9	15.3	0
D0N7R5	D0N7R5	2	2	2	D0N7R5_PHYIT 60S ribosomal protein L35 OS=Phytophthora infestans (strain T30-4) GN=PITG_07300 PE=3 SV=1	0	0	0	12928000	6174100	9005600	1	2	2	2	1	0	2	0	1	0	1	0	2	0	1	0	1	0	2	0	1	0	18.7	18.7	18.7	14.258	123	123	1	4	0	38.816	8.1	0	18.7	0	10.6	0
D0N7S3	D0N7S3	2	2	2	D0N7S3_PHYIT rRNA 2-O-methyltransferase fibrillarin, putative OS=Phytophthora infestans (strain T30-4) GN=PITG_07308 PE=3 SV=1	8165600	0	0	11805000	0	924280	1	2	2	2	2	1	0	0	1	0	2	1	0	0	1	0	2	1	0	0	1	0	8.6	8.6	8.6	33.477	326	326	1	4	0	14.132	8.6	4	0	0	4	0
D0N7U0	D0N7U0	10	10	10	D0N7U0_PHYIT Superoxide dismutase OS=Phytophthora infestans (strain T30-4) GN=PITG_07328 PE=3 SV=1	161210000	3630900	16214000	285250000	16412000	18346000	1	10	10	10	6	4	3	1	3	1	6	4	3	1	3	1	6	4	3	1	3	1	65.3	65.3	65.3	23.924	213	213	1	26	0	143.11	46	32.4	22.5	10.3	28.2	7
D0N7V1	D0N7V1	5	5	5	D0N7V1_PHYIT Uncharacterized protein OS=Phytophthora infestans (strain T30-4) GN=PITG_07340 PE=4 SV=1	87941000	17037000	21687000	127810000	34959000	46352000	1	5	5	5	4	3	4	2	4	1	4	3	4	2	4	1	4	3	4	2	4	1	57	57	57	13.949	128	128	1	23	0	56.812	53.1	28.1	32	32	32	16.4
D0N7V2	D0N7V2	2	2	2	D0N7V2_PHYIT Uncharacterized protein OS=Phytophthora infestans (strain T30-4) GN=PITG_07341 PE=4 SV=1	27306000	0	0	15105000	0	0	1	2	2	2	2	2	0	0	0	0	2	2	0	0	0	0	2	2	0	0	0	0	15.1	15.1	15.1	22.578	219	219	1	4	0	20.88	15.1	15.1	0	0	0	0
D0N801	D0N801	1	1	1	D0N801_PHYIT Uncharacterized protein OS=Phytophthora infestans (strain T30-4) GN=PITG_06741 PE=4 SV=1	7633000	0	0	0	0	0	1	1	1	1	0	1	0	0	0	0	0	1	0	0	0	0	0	1	0	0	0	0	0.9	0.9	0.9	274.28	2694	2694	1	1	0	6.8953	0	0.9	0	0	0	0
D0N827	D0N827	4	4	4	D0N827_PHYIT 40S ribosomal protein S24 OS=Phytophthora infestans (strain T30-4) GN=PITG_06771 PE=3 SV=1	44635000	4029800	3430600	0	0	26405000	1	4	4	4	0	2	0	1	1	1	0	2	0	1	1	1	0	2	0	1	1	1	23.4	23.4	23.4	15.669	137	137	1	5	0	25.673	0	14.6	0	16.1	6.6	12.4
D0N842	D0N842	1	1	1	D0N842_PHYIT Ubiquitin-fold modifier-conjugating enzyme 1 OS=Phytophthora infestans (strain T30-4) GN=PITG_06790 PE=3 SV=1	0	0	0	8828800	1279800	0	1	1	1	1	1	0	1	0	0	0	1	0	1	0	0	0	1	0	1	0	0	0	6.7	6.7	6.7	18.791	165	165	1	2	0.0025641	6.5509	6.7	0	6.7	0	0	0
D0N851	D0N851	4	4	4	D0N851_PHYIT Ribosomal protein L27 OS=Phytophthora infestans (strain T30-4) GN=PITG_06799 PE=3 SV=1	40027000	0	14098000	15414000	3548600	11410000	1	4	4	4	2	2	1	0	1	1	2	2	1	0	1	1	2	2	1	0	1	1	23.6	23.6	23.6	16.432	148	148	1	7	0	25.05	7.4	16.2	6.1	0	6.1	6.1
D0N8B4;D0P4U3	D0N8B4	8;2	8;2	8;2	D0N8B4_PHYIT Phosphoglycerate mutase OS=Phytophthora infestans (strain T30-4) GN=PITG_07400 PE=3 SV=1	142530000	31385000	5295400	146720000	29482000	4260300	2	8	8	8	7	4	2	2	2	1	7	4	2	2	2	1	7	4	2	2	2	1	41.2	41.2	41.2	29.288	260	260;59	1	20	0	120.63	33.1	25	14.2	14.2	15.4	8.5
D0N8J7;D0N8J8	D0N8J7;D0N8J8	2;2	2;2	2;2	D0N8J7_PHYIT Uncharacterized protein OS=Phytophthora infestans (strain T30-4) GN=PITG_07521 PE=4 SV=1;D0N8J8_PHYIT Uncharacterized protein OS=Phytophthora infestans (strain T30-4) GN=PITG_07522 PE=4 SV=1	36005000	2269300	0	0	0	0	2	2	2	2	0	2	0	1	0	0	0	2	0	1	0	0	0	2	0	1	0	0	10.1	10.1	10.1	32.902	317	317;427	1	3	0	31.617	0	10.1	0	4.7	0	0
D0N8K1	D0N8K1	3	3	3	D0N8K1_PHYIT Uncharacterized protein OS=Phytophthora infestans (strain T30-4) GN=PITG_07529 PE=4 SV=1	359490000	6246600	33623000	159070000	47855000	11339000	1	3	3	3	2	3	2	1	1	1	2	3	2	1	1	1	2	3	2	1	1	1	30.9	30.9	30.9	15.031	136	136	1	14	0	149.57	18.4	30.9	20.6	12.5	10.3	10.3
D0N8P1;D0RM35;D0P1N3;D0RMD5;D0N8P8;D0N8P5;D0N8P4	D0N8P1	3;1;1;1;1;1;1	3;1;1;1;1;1;1	3;1;1;1;1;1;1	D0N8P1_PHYIT Uncharacterized protein OS=Phytophthora infestans (strain T30-4) GN=PITG_07573 PE=4 SV=1	44129000	0	0	0	0	0	7	3	3	3	0	3	0	0	0	0	0	3	0	0	0	0	0	3	0	0	0	0	6.7	6.7	6.7	71.806	698	698;111;145;293;420;444;542	1	3	0	20.704	0	6.7	0	0	0	0
D0N949	D0N949	3	3	3	D0N949_PHYIT 3-ketoacyl-CoA thiolase A OS=Phytophthora infestans (strain T30-4) GN=PITG_07953 PE=3 SV=1	0	0	0	14252000	0	0	1	3	3	3	3	0	0	0	0	0	3	0	0	0	0	0	3	0	0	0	0	0	14.1	14.1	14.1	42.81	411	411	1	3	0	18.524	14.1	0	0	0	0	0
D0N969	D0N969	1	1	1	D0N969_PHYIT Methylcrotonoyl-CoA carboxylase beta chain, mitochondrial OS=Phytophthora infestans (strain T30-4) GN=PITG_07975 PE=4 SV=1	0	0	0	3927700	0	0	1	1	1	1	1	0	0	0	0	0	1	0	0	0	0	0	1	0	0	0	0	0	3.2	3.2	3.2	61.556	570	570	1	1	0	7.4436	3.2	0	0	0	0	0
D0N977	D0N977	1	1	1	D0N977_PHYIT Myosin-like protein OS=Phytophthora infestans (strain T30-4) GN=PITG_07985 PE=4 SV=1	0	0	0	5727100	0	0	1	1	1	1	1	0	0	0	0	0	1	0	0	0	0	0	1	0	0	0	0	0	1.4	1.4	1.4	163.03	1466	1466	1	1	0	9.6071	1.4	0	0	0	0	0
D0N999	D0N999	1	1	1	D0N999_PHYIT Proteasome subunit beta type OS=Phytophthora infestans (strain T30-4) GN=PITG_08014 PE=3 SV=1	0	0	0	14348000	0	0	1	1	1	1	1	0	0	0	0	0	1	0	0	0	0	0	1	0	0	0	0	0	7.6	7.6	7.6	22.208	197	197	1	1	0.0025381	6.5238	7.6	0	0	0	0	0
D0N9B8	D0N9B8	1	1	1	D0N9B8_PHYIT Uncharacterized protein OS=Phytophthora infestans (strain T30-4) GN=PITG_08038 PE=4 SV=1	55393000	0	0	0	0	0	1	1	1	1	0	1	0	0	0	0	0	1	0	0	0	0	0	1	0	0	0	0	8.3	8.3	8.3	22.591	206	206	1	1	0.0072639	6.0987	0	8.3	0	0	0	0
D0N9C4	D0N9C4	2	2	2	D0N9C4_PHYIT Uncharacterized protein OS=Phytophthora infestans (strain T30-4) GN=PITG_08044 PE=4 SV=1	26494000	0	0	0	0	0	1	2	2	2	0	2	0	0	0	0	0	2	0	0	0	0	0	2	0	0	0	0	8.3	8.3	8.3	41.722	384	384	1	2	0	32.916	0	8.3	0	0	0	0
D0N9F0	D0N9F0	2	2	2	D0N9F0_PHYIT Cytochrome b5 OS=Phytophthora infestans (strain T30-4) GN=PITG_08082 PE=3 SV=1	32263000	0	0	6966900	0	1202600	1	2	2	2	1	2	0	0	1	0	1	2	0	0	1	0	1	2	0	0	1	0	34	34	34	15.64	147	147	1	4	0	12.387	6.8	34	0	0	6.8	0
D0N9U2	D0N9U2	1	1	1	D0N9U2_PHYIT ATP synthase subunit delta, putative OS=Phytophthora infestans (strain T30-4) GN=PITG_07792 PE=3 SV=1	0	0	0	0	0	0	1	1	1	1	1	1	0	0	0	0	1	1	0	0	0	0	1	1	0	0	0	0	8.9	8.9	8.9	17.584	169	169	1	2	0	10.92	8.9	8.9	0	0	0	0
D0N9X2	D0N9X2	1	1	1	D0N9X2_PHYIT Uncharacterized protein OS=Phytophthora infestans (strain T30-4) GN=PITG_07827 PE=4 SV=1	0	0	0	0	2729100	0	1	1	1	1	0	0	1	0	0	0	0	0	1	0	0	0	0	0	1	0	0	0	12.5	12.5	12.5	10.841	96	96	1	1	0	7.8383	0	0	12.5	0	0	0
D0N9X8	D0N9X8	1	1	1	D0N9X8_PHYIT Uncharacterized protein OS=Phytophthora infestans (strain T30-4) GN=PITG_07833 PE=4 SV=1	26343000	0	0	0	0	0	1	1	1	1	0	1	0	0	0	0	0	1	0	0	0	0	0	1	0	0	0	0	6.8	6.8	6.8	26.127	264	264	1	2	0	53.948	0	6.8	0	0	0	0
D0NA25	D0NA25	1	1	1	D0NA25_PHYIT 26S proteasome non-ATPase regulatory subunit 6 OS=Phytophthora infestans (strain T30-4) GN=PITG_07887 PE=4 SV=1	0	0	0	2717900	0	0	1	1	1	1	1	0	0	0	0	0	1	0	0	0	0	0	1	0	0	0	0	0	4.8	4.8	4.8	46.769	416	416	1	1	0	7.6496	4.8	0	0	0	0	0
D0NAK5	D0NAK5	3	3	3	D0NAK5_PHYIT Endothelin-converting enzyme 1, metalloprotease family M13, putative OS=Phytophthora infestans (strain T30-4) GN=PITG_08425 PE=4 SV=1	13110000	7826200	2366300	16543000	5848400	0	1	3	3	3	3	1	2	2	0	1	3	1	2	2	0	1	3	1	2	2	0	1	2.5	2.5	2.5	135.8	1223	1223	1	9	0	39.05	2.5	0.7	0.8	0.8	0	1.6
D0NAM5	D0NAM5	2	2	2	D0NAM5_PHYIT Cystathionine gamma-lyase OS=Phytophthora infestans (strain T30-4) GN=PITG_08445 PE=3 SV=1	7169300	0	0	9609500	1787800	0	1	2	2	2	1	1	1	0	0	0	1	1	1	0	0	0	1	1	1	0	0	0	7.6	7.6	7.6	44.104	408	408	1	3	0	12.405	3.4	4.2	3.4	0	0	0
D0NAQ9	D0NAQ9	3	3	3	D0NAQ9_PHYIT Uncharacterized protein OS=Phytophthora infestans (strain T30-4) GN=PITG_08487 PE=4 SV=1	53339000	0	0	0	0	0	1	3	3	3	0	3	0	0	0	0	0	3	0	0	0	0	0	3	0	0	0	0	9	9	9	48.769	458	458	1	3	0	27.188	0	9	0	0	0	0
D0NAR3	D0NAR3	3	3	3	D0NAR3_PHYIT 12-oxophytodienoate reductase, putative OS=Phytophthora infestans (strain T30-4) GN=PITG_08491 PE=4 SV=1	0	0	0	15108000	1758400	0	1	3	3	3	2	0	1	0	0	0	2	0	1	0	0	0	2	0	1	0	0	0	7.4	7.4	7.4	54.196	485	485	1	3	0	20.776	5.2	0	2.3	0	0	0
D0NB00	D0NB00	5	5	5	D0NB00_PHYIT Actin-depolymerizing factor, putative OS=Phytophthora infestans (strain T30-4) GN=PITG_08591 PE=3 SV=1	156230000	22697000	6234000	88465000	10742000	9370300	1	5	5	5	4	1	2	2	2	1	4	1	2	2	2	1	4	1	2	2	2	1	35	35	35	15.907	143	143	1	12	0	153.91	35	14	14	22.4	14	12.6
D0NB06	D0NB06	1	1	1	D0NB06_PHYIT 6-phosphogluconolactonase, putative OS=Phytophthora infestans (strain T30-4) GN=PITG_08598 PE=4 SV=1	0	0	0	2230200	0	0	1	1	1	1	1	0	0	0	0	0	1	0	0	0	0	0	1	0	0	0	0	0	9.4	9.4	9.4	26.328	244	244	1	1	0.0026042	6.6421	9.4	0	0	0	0	0
D0NB09	D0NB09	1	1	1	D0NB09_PHYIT Uncharacterized protein OS=Phytophthora infestans (strain T30-4) GN=PITG_08601 PE=4 SV=1	0	0	0	6041400	0	0	1	1	1	1	1	0	0	0	0	0	1	0	0	0	0	0	1	0	0	0	0	0	7.4	7.4	7.4	31.226	283	283	1	1	0	29.277	7.4	0	0	0	0	0
D0NBA5	D0NBA5	2	2	2	D0NBA5_PHYIT Ornithine aminotransferase, mitochondrial OS=Phytophthora infestans (strain T30-4) GN=PITG_09271 PE=3 SV=1	0	0	0	3364200	1846100	0	1	2	2	2	1	0	1	0	0	0	1	0	1	0	0	0	1	0	1	0	0	0	7.4	7.4	7.4	47.693	432	432	1	2	0	11.381	4.2	0	3.2	0	0	0
D0NBC9	D0NBC9	1	1	1	D0NBC9_PHYIT Uncharacterized protein OS=Phytophthora infestans (strain T30-4) GN=PITG_09297 PE=4 SV=1	0	2909600	0	0	0	0	1	1	1	1	0	0	0	1	0	0	0	0	0	1	0	0	0	0	0	1	0	0	7.6	7.6	7.6	16.627	144	144	1	1	0	8.0286	0	0	0	7.6	0	0
D0NBG4	D0NBG4	3	3	3	D0NBG4_PHYIT 40S ribosomal protein S5-2 OS=Phytophthora infestans (strain T30-4) GN=PITG_09345 PE=3 SV=1	40733000	0	0	16420000	0	8909100	1	3	3	3	1	1	0	0	2	0	1	1	0	0	2	0	1	1	0	0	2	0	18.9	18.9	18.9	21.852	196	196	1	4	0	73.086	6.6	6.6	0	0	12.2	0
D0NBJ9	D0NBJ9	3	3	3	D0NBJ9_PHYIT Pyruvate kinase OS=Phytophthora infestans (strain T30-4) GN=PITG_09400 PE=3 SV=1	29347000	3059200	0	21345000	2125100	0	1	3	3	3	2	1	1	1	0	0	2	1	1	1	0	0	2	1	1	1	0	0	10.1	10.1	10.1	54.45	506	506	1	7	0	39.757	6.5	3.4	3.6	3.6	0	0
D0NBK1	D0NBK1	4	4	4	D0NBK1_PHYIT Phosphoglycerate kinase OS=Phytophthora infestans (strain T30-4) GN=PITG_09402 PE=3 SV=1	45072000	0	0	34800000	0	1326900	1	4	4	4	3	2	0	0	1	0	3	2	0	0	1	0	3	2	0	0	1	0	28.9	28.9	28.9	25.201	242	242	1	6	0	106.89	20.7	16.9	0	0	8.3	0
D0NBV1;D0NBV5;D0NBV4	D0NBV1	5;2;2	5;2;2	3;0;2	D0NBV1_PHYIT Protease inhibitor EpiC1 OS=Phytophthora infestans (strain T30-4) GN=PITG_09169 PE=4 SV=1	120070000	14317000	17431000	27471000	4265800	17372000	3	5	5	3	2	2	1	2	3	2	2	2	1	2	3	2	1	2	1	1	2	1	46.8	46.8	31	13.711	126	126;108;125	1	12	0	90.528	21.4	10.3	9.5	25.4	42.1	22.2
D0NBX4;D0NI45	D0NBX4;D0NI45	1;1	1;1	1;1	D0NBX4_PHYIT Uncharacterized protein OS=Phytophthora infestans (strain T30-4) GN=PITG_09206 PE=4 SV=1;D0NI45_PHYIT Uncharacterized protein OS=Phytophthora infestans (strain T30-4) GN=PITG_11595 PE=4 SV=1	0	0	0	0	0	38052000	2	1	1	1	0	0	0	0	1	0	0	0	0	0	1	0	0	0	0	0	1	0	9.2	9.2	9.2	20.013	174	174;581	1	1	0.004914	6.247	0	0	0	0	9.2	0
D0NBZ4	D0NBZ4	4	4	4	D0NBZ4_PHYIT 40S ribosomal protein S19-3 OS=Phytophthora infestans (strain T30-4) GN=PITG_09431 PE=4 SV=1	11413000	14906000	6467800	13576000	12643000	7568600	1	4	4	4	2	1	3	1	3	1	2	1	3	1	3	1	2	1	3	1	3	1	33.8	33.8	33.8	17.413	154	154	1	11	0	28.263	12.3	6.5	27.3	9.7	22.1	5.8
D0NC05	D0NC05	4	4	4	D0NC05_PHYIT 40S ribosomal protein S21 OS=Phytophthora infestans (strain T30-4) GN=PITG_09442 PE=3 SV=1	89976000	3042600	91401000	87599000	0	6159200	1	4	4	4	1	3	0	1	2	3	1	3	0	1	2	3	1	3	0	1	2	3	78.5	78.5	78.5	8.6155	79	79	1	12	0	104.25	26.6	60.8	0	26.6	44.3	64.6
D0NC06	D0NC06	1	1	1	D0NC06_PHYIT Prefoldin subunit 2, putative OS=Phytophthora infestans (strain T30-4) GN=PITG_09443 PE=4 SV=1	0	2449400	0	0	0	0	1	1	1	1	0	0	0	1	0	0	0	0	0	1	0	0	0	0	0	1	0	0	12.5	12.5	12.5	12.976	112	112	1	1	0.0025	6.4249	0	0	0	12.5	0	0
D0NC21	D0NC21	1	1	1	D0NC21_PHYIT Nitroreductase family, putative OS=Phytophthora infestans (strain T30-4) GN=PITG_09459 PE=4 SV=1	728850000	48500000	0	149050000	0	6708300	1	1	1	1	1	1	0	1	1	0	1	1	0	1	1	0	1	1	0	1	1	0	5.7	5.7	5.7	32.367	298	298	1	5	0.0072816	6.1014	5.7	5.7	0	5.7	5.7	0
D0NC73	D0NC73	6	6	6	D0NC73_PHYIT Nascent polypeptide-associated complex subunit beta OS=Phytophthora infestans (strain T30-4) GN=PITG_09526 PE=3 SV=1	112090000	0	46367000	109460000	0	3541700	1	6	6	6	5	4	0	0	1	3	5	4	0	0	1	3	5	4	0	0	1	3	59.9	59.9	59.9	17.189	162	162	1	14	0	242.28	42.6	42.6	0	0	17.3	29
D0NC86	D0NC86	2	2	2	D0NC86_PHYIT Ribosomal protein L19 OS=Phytophthora infestans (strain T30-4) GN=PITG_09540 PE=3 SV=1	90092000	0	0	37296000	2412100	4839500	1	2	2	2	2	2	1	0	1	0	2	2	1	0	1	0	2	2	1	0	1	0	16.8	16.8	16.8	21.865	185	185	1	8	0	19.529	16.8	16.8	7.6	0	9.2	0
D0NC99	D0NC99	8	8	8	D0NC99_PHYIT Guanine nucleotide-binding protein subunit beta-2-like protein OS=Phytophthora infestans (strain T30-4) GN=PITG_09556 PE=4 SV=1	15488000	6814400	40790000	48107000	6532600	60330000	1	8	8	8	3	1	1	2	8	3	3	1	1	2	8	3	3	1	1	2	8	3	31.5	31.5	31.5	34.949	317	317	1	19	0	181.02	13.9	2.5	5.7	11.4	31.5	12.9
D0NCA2	D0NCA2	1	1	1	D0NCA2_PHYIT 40S ribosomal protein S9-1 OS=Phytophthora infestans (strain T30-4) GN=PITG_09563 PE=3 SV=1	15071000	0	0	13212000	0	22809000	1	1	1	1	1	1	0	0	1	0	1	1	0	0	1	0	1	1	0	0	1	0	8.9	8.9	8.9	22.629	192	192	1	4	0	6.9587	8.9	8.9	0	0	8.9	0
D0NCD0	D0NCD0	9	9	9	D0NCD0_PHYIT Nucleoside diphosphate kinase OS=Phytophthora infestans (strain T30-4) GN=PITG_09596 PE=3 SV=1	10758000	0	0	15779000	20650000	26379000	1	9	9	9	3	1	6	0	5	0	3	1	6	0	5	0	3	1	6	0	5	0	66.2	66.2	66.2	16.968	151	151	1	17	0	59.654	19.2	11.3	64.9	0	30.5	0
D0NCE4	D0NCE4	4	4	4	D0NCE4_PHYIT Small ubiquitin-like modifier (SUMO), putative OS=Phytophthora infestans (strain T30-4) GN=PITG_09611 PE=4 SV=1	45368000	7881700	3068400	50379000	9946400	7882000	1	4	4	4	3	2	2	1	2	1	3	2	2	1	2	1	3	2	2	1	2	1	51.5	51.5	51.5	11.298	101	101	1	13	0	44.824	36.6	19.8	22.8	14.9	19.8	11.9
D0NCM1	D0NCM1	1	1	1	D0NCM1_PHYIT Proteasome subunit beta, putative OS=Phytophthora infestans (strain T30-4) GN=PITG_09706 PE=4 SV=1	0	0	0	0	0	1873800	1	1	1	1	0	0	0	0	1	0	0	0	0	0	1	0	0	0	0	0	1	0	3.6	3.6	3.6	27.212	247	247	1	1	0.0025445	6.5415	0	0	0	0	3.6	0
D0NCN0	D0NCN0	2	2	2	D0NCN0_PHYIT NPP1-like protein OS=Phytophthora infestans (strain T30-4) GN=PITG_09716 PE=4 SV=1	6446800	0	0	0	0	2060400	1	2	2	2	0	1	0	0	1	0	0	1	0	0	1	0	0	1	0	0	1	0	12	12	12	27.82	250	250	1	2	0	36.9	0	5.2	0	0	6.8	0
D0NCT9	D0NCT9	3	3	3	D0NCT9_PHYIT Uncharacterized protein OS=Phytophthora infestans (strain T30-4) GN=PITG_09786 PE=4 SV=1	20478000	0	0	19403000	21687000	2564700	1	3	3	3	2	1	2	0	1	0	2	1	2	0	1	0	2	1	2	0	1	0	34.4	34.4	34.4	16.948	157	157	1	6	0	77.287	30.6	16.6	20.4	0	16.6	0
D0NCU6	D0NCU6	2	2	2	D0NCU6_PHYIT Small cysteine rich protein SCR108 OS=Phytophthora infestans (strain T30-4) GN=PITG_09793 PE=4 SV=1	167360000	0	60962000	56748000	10738000	0	1	2	2	2	1	1	1	0	0	1	1	1	1	0	0	1	1	1	1	0	0	1	17.3	17.3	17.3	21.922	202	202	1	4	0	15.735	7.9	7.9	9.4	0	0	7.9
D0NCV1;D0NEL9	D0NCV1;D0NEL9	4;3	4;3	4;3	D0NCV1_PHYIT Glucan 1,3-beta-glucosidase, putative OS=Phytophthora infestans (strain T30-4) GN=PITG_09798 PE=4 SV=1;D0NEL9_PHYIT Glucan 1,3-beta-glucosidase, putative OS=Phytophthora infestans (strain T30-4) GN=PITG_10218 PE=3 SV=1	97834000	0	6384500	48977000	0	0	2	4	4	4	3	3	0	0	0	1	3	3	0	0	0	1	3	3	0	0	0	1	10.2	10.2	10.2	77.549	694	694;618	1	7	0	107.89	8.1	10.2	0	0	0	2.6
D0ND00	D0ND00	2	2	2	D0ND00_PHYIT 60S ribosomal protein L36 OS=Phytophthora infestans (strain T30-4) GN=PITG_08703 PE=3 SV=1	0	0	0	4637200	0	4126700	1	2	2	2	1	0	0	0	1	0	1	0	0	0	1	0	1	0	0	0	1	0	16.8	16.8	16.8	11.978	107	107	1	2	0	11.657	6.5	0	0	0	10.3	0
D0ND07	D0ND07	1	1	1	D0ND07_PHYIT Hsp90-like protein OS=Phytophthora infestans (strain T30-4) GN=PITG_08711 PE=4 SV=1	0	0	0	7108000	0	0	1	1	1	1	1	0	0	0	0	0	1	0	0	0	0	0	1	0	0	0	0	0	3.3	3.3	3.3	42.948	399	399	1	1	0	7.0854	3.3	0	0	0	0	0
D0ND10	D0ND10	3	3	3	D0ND10_PHYIT Lysine--tRNA ligase OS=Phytophthora infestans (strain T30-4) GN=PITG_08714 PE=3 SV=1	17964000	0	0	30955000	0	0	1	3	3	3	2	2	0	0	0	1	2	2	0	0	0	1	2	2	0	0	0	1	7.1	7.1	7.1	72.726	651	651	1	6	0	41.548	5.4	5.1	0	0	0	3.4
D0ND14	D0ND14	4	4	4	D0ND14_PHYIT Uncharacterized protein OS=Phytophthora infestans (strain T30-4) GN=PITG_08718 PE=4 SV=1	89524000	0	19276000	22321000	3350700	1089400	1	4	4	4	2	3	1	0	1	2	2	3	1	0	1	2	2	3	1	0	1	2	17.1	17.1	17.1	22.27	205	205	1	9	0	29.668	16.6	17.1	11.2	0	11.2	16.1
D0ND38	D0ND38	1	1	1	D0ND38_PHYIT Long-chain-fatty-acid-CoA ligase OS=Phytophthora infestans (strain T30-4) GN=PITG_08744 PE=4 SV=1	11285000	0	0	8279100	0	0	1	1	1	1	1	1	0	0	0	0	1	1	0	0	0	0	1	1	0	0	0	0	2	2	2	70.789	646	646	1	2	0	6.9484	2	2	0	0	0	0
D0ND77	D0ND77	2	2	2	D0ND77_PHYIT Uncharacterized protein OS=Phytophthora infestans (strain T30-4) GN=PITG_08795 PE=4 SV=1	24078000	0	0	0	0	0	1	2	2	2	0	2	0	0	0	0	0	2	0	0	0	0	0	2	0	0	0	0	4.1	4.1	4.1	97.811	908	908	1	2	0	18.38	0	4.1	0	0	0	0
D0ND91	D0ND91	4	4	4	D0ND91_PHYIT 60S ribosomal protein L12, putative OS=Phytophthora infestans (strain T30-4) GN=PITG_08809 PE=3 SV=1	262670000	28138000	67092000	239540000	24143000	39416000	1	4	4	4	4	4	2	2	3	2	4	4	2	2	3	2	4	4	2	2	3	2	39.4	39.4	39.4	17.475	165	165	1	18	0	137.94	39.4	39.4	23	23	28.5	19.4
D0ND92	D0ND92	1	1	1	D0ND92_PHYIT 6,7-dimethyl-8-ribityllumazine synthase OS=Phytophthora infestans (strain T30-4) GN=PITG_08810 PE=3 SV=1	10295000	0	0	0	0	1691100	1	1	1	1	0	1	0	0	1	0	0	1	0	0	1	0	0	1	0	0	1	0	7.7	7.7	7.7	23.268	220	220	1	2	0.0072993	6.1058	0	7.7	0	0	7.7	0
D0NDE7	D0NDE7	2	2	2	D0NDE7_PHYIT Succinate--CoA ligase [ADP-forming] subunit beta, mitochondrial OS=Phytophthora infestans (strain T30-4) GN=PITG_08881 PE=3 SV=1	4900100	0	0	5294700	0	0	1	2	2	2	1	1	0	0	0	0	1	1	0	0	0	0	1	1	0	0	0	0	5.5	5.5	5.5	54.838	507	507	1	2	0	11.449	3.2	2.4	0	0	0	0
D0NDL2	D0NDL2	4	4	4	D0NDL2_PHYIT 40S ribosomal protein S3-3 OS=Phytophthora infestans (strain T30-4) GN=PITG_08959 PE=4 SV=1	15442000	4836300	14419000	68380000	5034300	22267000	1	4	4	4	4	1	1	1	3	2	4	1	1	1	3	2	4	1	1	1	3	2	24	24	24	27.053	246	246	1	13	0	37.985	24	13	13	13	18.3	11
D0NDW5	D0NDW5	2	2	2	D0NDW5_PHYIT Uncharacterized protein OS=Phytophthora infestans (strain T30-4) GN=PITG_09939 PE=4 SV=1	0	0	0	0	9279000	0	1	2	2	2	0	0	2	0	0	0	0	0	2	0	0	0	0	0	2	0	0	0	13.3	13.3	13.3	17.958	165	165	1	2	0	11.078	0	0	13.3	0	0	0
D0NE48	D0NE48	1	1	1	D0NE48_PHYIT Alpha-mannosidase OS=Phytophthora infestans (strain T30-4) GN=PITG_10031 PE=3 SV=1	0	0	0	0	916170	0	1	1	1	1	0	0	1	0	0	0	0	0	1	0	0	0	0	0	1	0	0	0	2.2	2.2	2.2	114.62	1023	1023	1	1	0	9.0234	0	0	2.2	0	0	0
D0NE49	D0NE49	9	9	9	D0NE49_PHYIT 6-phosphogluconate dehydrogenase, decarboxylating OS=Phytophthora infestans (strain T30-4) GN=PITG_10032 PE=3 SV=1	179540000	0	7195600	102700000	6487400	6322200	1	9	9	9	7	7	2	0	1	1	7	7	2	0	1	1	7	7	2	0	1	1	27.8	27.8	27.8	53.259	489	489	1	21	0	91.888	19.2	22.7	6.3	0	1.8	1.8
D0NEF3	D0NEF3	2	2	2	D0NEF3_PHYIT 40S ribosomal protein S2 OS=Phytophthora infestans (strain T30-4) GN=PITG_10146 PE=3 SV=1	27413000	0	0	1453400	0	0	1	2	2	2	1	1	0	0	0	0	1	1	0	0	0	0	1	1	0	0	0	0	7.2	7.2	7.2	28.45	263	263	1	2	0	11.022	3	4.2	0	0	0	0
D0NEJ2	D0NEJ2	4	4	4	D0NEJ2_PHYIT Uncharacterized protein OS=Phytophthora infestans (strain T30-4) GN=PITG_10185 PE=4 SV=1	0	0	0	37945000	0	4560300	1	4	4	4	3	0	0	0	2	0	3	0	0	0	2	0	3	0	0	0	2	0	33.5	33.5	33.5	18.732	167	167	1	5	0	24.905	23.4	0	0	0	18	0
D0NEJ7;D0NC98;D0NXH1;D0NTZ3	D0NEJ7;D0NC98;D0NXH1;D0NTZ3	5;3;3;3	5;3;3;3	5;3;3;3	D0NEJ7_PHYIT Ubiquitin, putative OS=Phytophthora infestans (strain T30-4) GN=PITG_10193 PE=4 SV=1;D0NC98_PHYIT Ubiquitin-ribosomal fusion protein, putative OS=Phytophthora infestans (strain T30-4) GN=PITG_09555 PE=4 SV=1;D0NXH1_PHYIT Ubiquitin, putative OS	26297000	0	0	15053000	2044500	9578500	4	5	5	5	2	1	1	0	3	0	2	1	1	0	3	0	2	1	1	0	3	0	27.6	27.6	27.6	17.913	156	156;128;175;305	1	7	0	31.993	13.5	5.8	11.5	0	19.9	0
D0NEK2	D0NEK2	5	5	5	D0NEK2_PHYIT Adenosylhomocysteinase OS=Phytophthora infestans (strain T30-4) GN=PITG_10198 PE=3 SV=1	12373000	6774200	6750100	21475000	0	8049800	1	5	5	5	2	1	0	2	2	1	2	1	0	2	2	1	2	1	0	2	2	1	13.1	13.1	13.1	52.485	480	480	1	8	0	49.555	6.2	2.1	0	6.9	6.5	2.3
D0NEK7	D0NEK7	2	2	2	D0NEK7_PHYIT Clathrin light chain OS=Phytophthora infestans (strain T30-4) GN=PITG_10203 PE=3 SV=1	25588000	0	0	0	0	0	1	2	2	2	0	2	0	0	0	0	0	2	0	0	0	0	0	2	0	0	0	0	5.6	5.6	5.6	28.009	249	249	1	2	0	13.118	0	5.6	0	0	0	0
D0NEL2;D0P254;D0N417	D0NEL2	13;3;2	13;3;2	13;3;2	D0NEL2_PHYIT Phosphoenolpyruvate carboxykinase OS=Phytophthora infestans (strain T30-4) GN=PITG_10210 PE=3 SV=1	12509000	0	2646100	165560000	3247800	0	3	13	13	13	12	1	1	0	0	1	12	1	1	0	0	1	12	1	1	0	0	1	28.1	28.1	28.1	63.061	569	569;237;279	1	18	0	138.21	26.2	2.3	1.9	0	0	2.1
D0NEY9	D0NEY9	5	5	5	D0NEY9_PHYIT Cellulose binding elicitor lectin (CBEL), putative OS=Phytophthora infestans (strain T30-4) GN=PITG_10284 PE=4 SV=1	0	3061500	2736000	0	10878000	13695000	1	5	5	5	0	0	3	1	4	1	0	0	3	1	4	1	0	0	3	1	4	1	23.4	23.4	23.4	41.694	384	384	1	9	0	168.8	0	0	14.8	4.9	18.8	4.9
D0NEZ7	D0NEZ7	3	3	3	D0NEZ7_PHYIT Alcohol dehydrogenase, putative OS=Phytophthora infestans (strain T30-4) GN=PITG_10292 PE=3 SV=1	0	0	0	31435000	0	0	1	3	3	3	3	0	0	0	0	0	3	0	0	0	0	0	3	0	0	0	0	0	9.5	9.5	9.5	44.439	412	412	1	3	0	19.847	9.5	0	0	0	0	0
D0NF02	D0NF02	4	4	4	D0NF02_PHYIT Electron transfer flavoprotein subunit beta OS=Phytophthora infestans (strain T30-4) GN=PITG_10300 PE=4 SV=1	0	0	0	30915000	0	0	1	4	4	4	4	0	0	0	0	0	4	0	0	0	0	0	4	0	0	0	0	0	19.1	19.1	19.1	26.975	251	251	1	4	0	28.22	19.1	0	0	0	0	0
D0NFA9	D0NFA9	1	1	1	D0NFA9_PHYIT Acyl-coenzyme A oxidase OS=Phytophthora infestans (strain T30-4) GN=PITG_10437 PE=3 SV=1	5666100	980070	0	0	0	0	1	1	1	1	0	1	0	1	0	0	0	1	0	1	0	0	0	1	0	1	0	0	2	2	2	73.861	661	661	1	2	0	7.6651	0	2	0	2	0	0
D0NFC6	D0NFC6	1	1	1	D0NFC6_PHYIT Uncharacterized protein OS=Phytophthora infestans (strain T30-4) GN=PITG_10455 PE=3 SV=1	984360000	195870000	0	789050000	86751000	0	1	1	1	1	1	1	1	1	0	0	1	1	1	1	0	0	1	1	1	1	0	0	1.1	1.1	1.1	76.366	696	696	1	4	0.0095694	5.9936	1.1	1.1	1.1	1.1	0	0
D0NFG2	D0NFG2	1	1	1	D0NFG2_PHYIT Uncharacterized protein OS=Phytophthora infestans (strain T30-4) GN=PITG_10498 PE=4 SV=1	7106300	0	0	0	0	0	1	1	1	1	0	1	0	0	0	0	0	1	0	0	0	0	0	1	0	0	0	0	14.1	14.1	14.1	8.5722	78	78	1	1	1	-2	0	14.1	0	0	0	0
D0NFH6	D0NFH6	2	2	2	D0NFH6_PHYIT Proteasome subunit alpha type OS=Phytophthora infestans (strain T30-4) GN=PITG_10513 PE=3 SV=1	5797700	0	0	3292800	0	0	1	2	2	2	1	1	0	0	0	0	1	1	0	0	0	0	1	1	0	0	0	0	7.9	7.9	7.9	27.195	242	242	1	2	0	11.845	4.1	3.7	0	0	0	0
D0NFT1;D0NXI2	D0NFT1	4;1	4;1	4;1	D0NFT1_PHYIT Aldehyde dehydrogenase, mitochondrial OS=Phytophthora infestans (strain T30-4) GN=PITG_10940 PE=3 SV=1	36898000	0	5745800	40919000	0	8698000	2	4	4	4	3	2	0	0	2	1	3	2	0	0	2	1	3	2	0	0	2	1	14.7	14.7	14.7	56.589	525	525;494	1	8	0	56.195	9.3	7.6	0	0	6.1	2.3
D0NFT2	D0NFT2	13	13	13	D0NFT2_PHYIT Elongation factor 2 OS=Phytophthora infestans (strain T30-4) GN=PITG_10941 PE=4 SV=1	232880000	1961300	7734700	107580000	0	7893500	1	13	13	13	10	6	0	1	3	1	10	6	0	1	3	1	10	6	0	1	3	1	20	20	20	95.654	859	859	1	23	0	143.51	14.2	10.6	0	3	4.9	1.9
D0NFT3	D0NFT3	1	1	1	D0NFT3_PHYIT Uncharacterized protein OS=Phytophthora infestans (strain T30-4) GN=PITG_10942 PE=4 SV=1	0	0	0	2480600	0	0	1	1	1	1	1	0	0	0	0	0	1	0	0	0	0	0	1	0	0	0	0	0	23.3	23.3	23.3	10.878	103	103	1	1	0	10.873	23.3	0	0	0	0	0
D0NFV0	D0NFV0	1	1	1	D0NFV0_PHYIT Ras GTPase-activating protein-binding protein, putative OS=Phytophthora infestans (strain T30-4) GN=PITG_10967 PE=4 SV=1	0	0	0	4562100	0	0	1	1	1	1	1	0	0	0	0	0	1	0	0	0	0	0	1	0	0	0	0	0	5.3	5.3	5.3	52.417	488	488	1	1	0.0024876	6.3902	5.3	0	0	0	0	0
D0NFV4	D0NFV4	4	4	4	D0NFV4_PHYIT Thioredoxin-like protein OS=Phytophthora infestans (strain T30-4) GN=PITG_10972 PE=3 SV=1	33599000	0	2896700	30091000	0	2792200	1	4	4	4	3	2	0	0	1	1	3	2	0	0	1	1	3	2	0	0	1	1	15.7	15.7	15.7	39.688	362	362	1	7	0	126.36	11.6	8.6	0	0	3.3	4.4
D0NFV6;D0NFW0	D0NFV6;D0NFW0	3;2	3;2	3;2	D0NFV6_PHYIT Elongation factor 1-gamma, putative OS=Phytophthora infestans (strain T30-4) GN=PITG_10974 PE=4 SV=1;D0NFW0_PHYIT Elongation factor 1-gamma, putative OS=Phytophthora infestans (strain T30-4) GN=PITG_10979 PE=4 SV=1	50475000	0	0	24652000	0	2173600	2	3	3	3	1	3	0	0	1	0	1	3	0	0	1	0	1	3	0	0	1	0	12.8	12.8	12.8	45.909	406	406;367	1	6	0	33.26	2.7	12.8	0	0	2.7	0
D0NFY8	D0NFY8	1	1	1	D0NFY8_PHYIT Uncharacterized protein OS=Phytophthora infestans (strain T30-4) GN=PITG_11009 PE=4 SV=1	13047000	0	0	11865000	0	0	1	1	1	1	1	1	0	0	0	0	1	1	0	0	0	0	1	1	0	0	0	0	5.2	5.2	5.2	45.788	407	407	1	2	0	18.389	5.2	5.2	0	0	0	0
D0NG20	D0NG20	5	5	5	D0NG20_PHYIT Creatine kinase B-type OS=Phytophthora infestans (strain T30-4) GN=PITG_11046 PE=3 SV=1	77959000	0	0	19623000	0	0	1	5	5	5	3	4	0	0	0	0	3	4	0	0	0	0	3	4	0	0	0	0	16.5	16.5	16.5	47.381	431	431	1	7	0	35.946	11.6	13.5	0	0	0	0
D0NG31	D0NG31	4	2	2	D0NG31_PHYIT Uncharacterized protein OS=Phytophthora infestans (strain T30-4) GN=PITG_11058 PE=4 SV=1	0	5833500	0	2725500	4387100	5828700	1	4	2	2	3	2	2	2	4	1	1	0	1	1	2	0	1	0	1	1	2	0	26	17.8	17.8	15.715	146	146	1	5	0	12.662	20.5	8.2	20.5	20.5	26	8.2
D0NG33;D0NG34;D0NG32	D0NG33	14;3;2	14;3;2	12;3;0	D0NG33_PHYIT Uncharacterized protein OS=Phytophthora infestans (strain T30-4) GN=PITG_11060 PE=4 SV=1	920620000	255280000	245780000	321450000	203810000	64298000	3	14	14	12	10	9	11	10	7	7	10	9	11	10	7	7	8	7	10	9	5	6	61	61	61	17.423	164	164;152;134	1	64	0	323.31	53	59.1	61	61	52.4	57.3
D0NG40	D0NG40	6	6	6	D0NG40_PHYIT Villin-like protein OS=Phytophthora infestans (strain T30-4) GN=PITG_11069 PE=4 SV=1	115820000	10436000	13964000	114220000	9526800	18119000	1	6	6	6	6	3	2	1	4	1	6	3	2	1	4	1	6	3	2	1	4	1	9.7	9.7	9.7	96.862	879	879	1	18	0	64.994	9.7	4.9	3.2	1.1	5	1.7
D0NG52	D0NG52	2	2	2	D0NG52_PHYIT HIT domain-containing protein, putative OS=Phytophthora infestans (strain T30-4) GN=PITG_11086 PE=4 SV=1	19877000	0	0	12623000	3710100	0	1	2	2	2	2	2	1	0	0	0	2	2	1	0	0	0	2	2	1	0	0	0	22.9	22.9	22.9	15.41	144	144	1	5	0	19.399	22.9	22.9	9	0	0	0
D0NG62	D0NG62	3	3	3	D0NG62_PHYIT 60S ribosomal protein L18-2 OS=Phytophthora infestans (strain T30-4) GN=PITG_11099 PE=4 SV=1	27312000	0	0	22503000	0	0	1	3	3	3	3	2	0	0	0	0	3	2	0	0	0	0	3	2	0	0	0	0	25.5	25.5	25.5	21.548	192	192	1	5	0	20.647	25.5	17.7	0	0	0	0
D0NGA7	D0NGA7	1	1	1	D0NGA7_PHYIT Uncharacterized protein OS=Phytophthora infestans (strain T30-4) GN=PITG_11150 PE=4 SV=1	106130000	0	0	29703000	0	0	1	1	1	1	1	1	0	0	0	0	1	1	0	0	0	0	1	1	0	0	0	0	5.7	5.7	5.7	20.475	175	175	1	2	0.0025575	6.5504	5.7	5.7	0	0	0	0
D0NGJ2;D0NGJ7;D0NGJ5;D0NGK0;D0N5I8	D0NGJ2	19;6;6;4;1	19;6;6;4;1	18;5;5;3;1	D0NGJ2_PHYIT Heat shock 70 kDa protein OS=Phytophthora infestans (strain T30-4) GN=PITG_11244 PE=3 SV=1	790650000	31797000	73582000	337560000	39971000	72360000	5	19	19	18	13	13	6	3	8	3	13	13	6	3	8	3	12	13	6	3	8	3	35.1	35.1	35.1	72.141	663	663;653;653;654;302	1	49	0	323.31	26.2	23.7	14.5	6.6	13.3	6.9
D0NGQ1;D0P2G6	D0NGQ1;D0P2G6	1;1	1;1	1;1	D0NGQ1_PHYIT Ubiquitin carboxyl-terminal hydrolase OS=Phytophthora infestans (strain T30-4) GN=PITG_11304 PE=3 SV=1;D0P2G6_PHYIT Ubiquitin carboxyl-terminal hydrolase OS=Phytophthora infestans (strain T30-4) GN=PITG_20560 PE=3 SV=1	0	0	0	2020200	0	0	2	1	1	1	1	0	0	0	0	0	1	0	0	0	0	0	1	0	0	0	0	0	17.2	17.2	17.2	11.238	99	99;239	1	1	0.0095923	6.0078	17.2	0	0	0	0	0
D0NGU7	D0NGU7	1	1	1	D0NGU7_PHYIT Uncharacterized protein OS=Phytophthora infestans (strain T30-4) GN=PITG_22924 PE=4 SV=1	8669700	0	0	0	0	0	1	1	1	1	0	1	0	0	0	0	0	1	0	0	0	0	0	1	0	0	0	0	2.5	2.5	2.5	46.532	443	443	1	1	0	9.5923	0	2.5	0	0	0	0
D0NGW1	D0NGW1	1	1	1	D0NGW1_PHYIT Carbohydrate-binding protein, putative OS=Phytophthora infestans (strain T30-4) GN=PITG_10701 PE=4 SV=1	9063500	0	0	0	0	0	1	1	1	1	0	1	0	0	0	0	0	1	0	0	0	0	0	1	0	0	0	0	3.7	3.7	3.7	55.671	534	534	1	1	0	8.6538	0	3.7	0	0	0	0
D0NGW7	D0NGW7	3	3	3	D0NGW7_PHYIT Peptidyl-prolyl cis-trans isomerase OS=Phytophthora infestans (strain T30-4) GN=PITG_10707 PE=4 SV=1	20342000	2240300	0	66657000	0	7966400	1	3	3	3	2	1	0	1	1	0	2	1	0	1	1	0	2	1	0	1	1	0	20.9	20.9	20.9	16.426	148	148	1	6	0	25.675	20.9	11.5	0	20.9	9.5	0
D0NH89	D0NH89	1	1	1	D0NH89_PHYIT Ubiquitin fusion degradation protein, putative OS=Phytophthora infestans (strain T30-4) GN=PITG_10857 PE=4 SV=1	0	0	0	4655300	0	0	1	1	1	1	1	0	0	0	0	0	1	0	0	0	0	0	1	0	0	0	0	0	1.7	1.7	1.7	93.251	840	840	1	1	0	6.996	1.7	0	0	0	0	0
D0NH95	D0NH95	1	1	1	D0NH95_PHYIT 60S ribosomal protein L32-1 OS=Phytophthora infestans (strain T30-4) GN=PITG_10863 PE=4 SV=1	0	0	0	8407600	0	2692600	1	1	1	1	1	0	0	0	1	0	1	0	0	0	1	0	1	0	0	0	1	0	7.2	7.2	7.2	16.162	138	138	1	2	0.0025707	6.5565	7.2	0	0	0	7.2	0
D0NHB6	D0NHB6	5	5	5	D0NHB6_PHYIT 40S ribosomal protein S11 OS=Phytophthora infestans (strain T30-4) GN=PITG_10887 PE=4 SV=1	72052000	6060100	0	30672000	2470000	1221600	1	5	5	5	3	3	1	2	1	0	3	3	1	2	1	0	3	3	1	2	1	0	28.3	28.3	28.3	18.355	159	159	1	11	0	34.193	27.7	22.6	9.4	10.7	10.7	0
D0NHE3;D0NHE0	D0NHE3;D0NHE0	1;1	1;1	1;1	D0NHE3_PHYIT C2 domain-containing protein, putative OS=Phytophthora infestans (strain T30-4) GN=PITG_11855 PE=4 SV=1;D0NHE0_PHYIT C2 domain-containing protein, putative OS=Phytophthora infestans (strain T30-4) GN=PITG_11852 PE=4 SV=1	0	0	0	5687500	0	0	2	1	1	1	1	0	0	0	0	0	1	0	0	0	0	0	1	0	0	0	0	0	4.8	4.8	4.8	42.221	377	377;377	1	1	0.0025253	6.4982	4.8	0	0	0	0	0
D0NHI7	D0NHI7	8	8	8	D0NHI7_PHYIT Heat shock cognate 70 kDa protein OS=Phytophthora infestans (strain T30-4) GN=PITG_11913 PE=3 SV=1	147890000	0	4080200	91671000	0	2216700	1	8	8	8	8	5	0	0	1	1	8	5	0	0	1	1	8	5	0	0	1	1	10.8	10.8	10.8	86.619	786	786	1	18	0	121.88	10.8	7.3	0	0	2.2	2
D0NHJ8	D0NHJ8	1	1	1	D0NHJ8_PHYIT Dihydrolipoamide acetyltransferase component of pyruvate dehydrogenase complex OS=Phytophthora infestans (strain T30-4) GN=PITG_11929 PE=3 SV=1	25866000	0	0	0	0	0	1	1	1	1	1	1	0	0	0	0	1	1	0	0	0	0	1	1	0	0	0	0	2.4	2.4	2.4	75.94	699	699	1	2	0	17.264	2.4	2.4	0	0	0	0
D0NHM8	D0NHM8	9	9	9	D0NHM8_PHYIT Chaperonin CPN60-1, mitochondrial OS=Phytophthora infestans (strain T30-4) GN=PITG_11966 PE=3 SV=1	115760000	9402100	3910300	74702000	5073900	3227700	1	9	9	9	7	5	3	2	2	1	7	5	3	2	2	1	7	5	3	2	2	1	27.1	27.1	27.1	63.27	597	597	1	20	0	248.22	17.3	17.4	11.4	9.4	3.9	3.7
D0NHP1	D0NHP1	1	1	1	D0NHP1_PHYIT Uncharacterized protein OS=Phytophthora infestans (strain T30-4) GN=PITG_11982 PE=4 SV=1	0	0	0	2997400	0	0	1	1	1	1	1	0	0	0	0	0	1	0	0	0	0	0	1	0	0	0	0	0	11.8	11.8	11.8	18.197	161	161	1	1	0	7.3038	11.8	0	0	0	0	0
D0NHQ1;D0NHQ2	D0NHQ1;D0NHQ2	10;10	10;10	8;8	D0NHQ1_PHYIT Uncharacterized protein OS=Phytophthora infestans (strain T30-4) GN=PITG_11996 PE=4 SV=1;D0NHQ2_PHYIT Uncharacterized protein OS=Phytophthora infestans (strain T30-4) GN=PITG_11997 PE=4 SV=1	424690000	31217000	2380200	143400000	12893000	7734600	2	10	10	8	6	9	3	3	2	2	6	9	3	3	2	2	5	7	2	2	1	2	53.3	53.3	44.9	24.163	225	225;229	1	29	0	323.31	39.6	53.3	24	30.7	16	17.3
D0NHT1	D0NHT1	4	4	4	D0NHT1_PHYIT Uncharacterized protein OS=Phytophthora infestans (strain T30-4) GN=PITG_12049 PE=4 SV=1	145060000	6020300	7275000	39716000	14190000	7120400	1	4	4	4	2	3	2	1	2	1	2	3	2	1	2	1	2	3	2	1	2	1	59.5	59.5	59.5	9.9388	84	84	1	12	0	30.169	34.5	45.2	29.8	14.3	34.5	15.5
D0NI25	D0NI25	9	9	9	D0NI25_PHYIT Metalloprotease family M17, putative OS=Phytophthora infestans (strain T30-4) GN=PITG_11569 PE=4 SV=1	0	8736800	46801000	56012000	11822000	28584000	1	9	9	9	5	0	2	1	5	4	5	0	2	1	5	4	5	0	2	1	5	4	25.7	25.7	25.7	56.492	534	534	1	17	0	84.725	15.2	0	6.4	3.7	18.9	14
D0NI38	D0NI38	1	1	1	D0NI38_PHYIT Hypothetical cleavage-induced protein OS=Phytophthora infestans (strain T30-4) GN=PITG_11588 PE=4 SV=1	0	0	0	5702200	0	0	1	1	1	1	1	0	0	0	0	0	1	0	0	0	0	0	1	0	0	0	0	0	3.7	3.7	3.7	47.045	429	429	1	1	0	7.945	3.7	0	0	0	0	0
D0NIB2	D0NIB2	3	3	3	D0NIB2_PHYIT Uncharacterized protein OS=Phytophthora infestans (strain T30-4) GN=PITG_11676 PE=4 SV=1	15933000	16684000	0	0	8306000	0	1	3	3	3	0	1	2	2	0	0	0	1	2	2	0	0	0	1	2	2	0	0	12.3	12.3	12.3	40.124	374	374	1	5	0	28.136	0	8	10.4	9.9	0	0
D0NIC0	D0NIC0	4	4	3	D0NIC0_PHYIT Uncharacterized protein OS=Phytophthora infestans (strain T30-4) GN=PITG_11689 PE=4 SV=1	88934000	4037500	0	28097000	0	0	1	4	4	3	3	4	0	1	0	0	3	4	0	1	0	0	3	3	0	1	0	0	19.2	19.2	13.9	50.403	475	475	1	8	0	87.87	13.9	19.2	0	4.2	0	0
D0NIC1	D0NIC1	2	1	1	D0NIC1_PHYIT Uncharacterized protein OS=Phytophthora infestans (strain T30-4) GN=PITG_11690 PE=4 SV=1	8936200	0	0	3532700	0	0	1	2	1	1	1	2	0	0	0	0	1	1	0	0	0	0	1	1	0	0	0	0	8.1	3.6	3.6	59.731	559	559	1	2	0	19.602	3.6	8.1	0	0	0	0
D0NT00;D0NIC3	D0NT00;D0NIC3	2;2	2;2	2;2	D0NT00_PHYIT Small cysteine rich protein SCR108-like protein OS=Phytophthora infestans (strain T30-4) GN=PITG_16145 PE=4 SV=1;D0NIC3_PHYIT Uncharacterized protein OS=Phytophthora infestans (strain T30-4) GN=PITG_11692 PE=4 SV=1	3721600	0	4674100	0	2271000	3025500	2	2	2	2	0	1	1	0	1	1	0	1	1	0	1	1	0	1	1	0	1	1	10.4	10.4	10.4	21.116	192	192;214	1	4	0	11.367	0	5.2	5.2	0	5.2	5.2
D0NIG7	D0NIG7	1	1	1	D0NIG7_PHYIT Uncharacterized protein OS=Phytophthora infestans (strain T30-4) GN=PITG_11755 PE=4 SV=1	18374000	11094000	0	5451300	2335800	1707900	1	1	1	1	1	1	1	1	1	0	1	1	1	1	1	0	1	1	1	1	1	0	5.4	5.4	5.4	54.329	514	514	1	5	0	16.496	5.4	5.4	5.4	5.4	5.4	0
D0NIH7	D0NIH7	4	4	4	D0NIH7_PHYIT 40S ribosomal protein S3a OS=Phytophthora infestans (strain T30-4) GN=PITG_11766 PE=3 SV=1	39748000	0	12404000	43146000	4378800	0	1	4	4	4	3	3	1	0	0	1	3	3	1	0	0	1	3	3	1	0	0	1	16.5	16.5	16.5	29.572	261	261	1	8	0	27.666	14.2	10.7	5.7	0	0	5.7
D0NIH8	D0NIH8	2	2	2	D0NIH8_PHYIT Phosphoacetylglucosamine mutase OS=Phytophthora infestans (strain T30-4) GN=PITG_11767 PE=3 SV=1	0	0	0	8126400	0	0	1	2	2	2	2	0	0	0	0	0	2	0	0	0	0	0	2	0	0	0	0	0	5.5	5.5	5.5	62.03	561	561	1	2	0	16.141	5.5	0	0	0	0	0
D0NIJ7;D0NIJ5;D0NIJ6;D0RMQ4	D0NIJ7	6;2;1;1	2;2;1;1	2;2;1;1	D0NIJ7_PHYIT Annexin (Annexin) Family OS=Phytophthora infestans (strain T30-4) GN=PITG_11329 PE=4 SV=1	0	0	4195500	4896500	0	0	4	6	2	2	2	2	4	2	2	2	1	0	0	0	0	1	1	0	0	0	0	1	5.4	2.9	2.9	137.87	1274	1274;735;177;198	1	2	0	23.118	2.6	1.3	2.5	2.2	1.3	2.4
D0RM91;D0NL56;D0NL46;D0NIK2;D0NIK3;D0NL57;D0NL38;D0NL42;D0P4Z8;D0NL43;D0NL53;D0NL54;D0NL58;D0NL49;D0NL45;D0NL50;D0P4M2;D0NL41;D0NL44;D0P1L7	D0RM91;D0NL56;D0NL46;D0NIK2;D0NIK3;D0NL57;D0NL38;D0NL42;D0P4Z8;D0NL43;D0NL53;D0NL54;D0NL58;D0NL49;D0NL45;D0NL50;D0P4M2	4;4;4;4;4;4;4;4;3;3;3;3;3;3;3;2;2;1;1;1	1;1;1;1;1;1;1;1;1;0;0;1;0;1;1;0;1;0;0;0	0;0;0;0;0;0;0;0;0;0;0;0;0;0;0;0;0;0;0;0	D0RM91_PHYIT IpiB1 family glycine-rich protein OS=Phytophthora infestans (strain T30-4) GN=PITG_22396 PE=4 SV=1;D0NL56_PHYIT IpiB1 family glycine-rich protein OS=Phytophthora infestans (strain T30-4) GN=PITG_12781 PE=4 SV=1;D0NL46_PHYIT Glycine-rich protei	0	7841300	0	0	0	0	20	4	1	0	1	1	0	3	0	0	0	0	0	1	0	0	0	0	0	0	0	0	24	5.4	0	22.321	258	258;283;286;289;300;343;345;355;233;251;292;302;317;320;324;278;288;199;336;598	1	1	0	7.0066	8.5	4.7	0	15.5	0	0
D0NIK4;D0NL52;D0NL39	D0NIK4;D0NL52;D0NL39	4;4;3	4;4;3	0;0;0	D0NIK4_PHYIT IpiB3-like protein OS=Phytophthora infestans (strain T30-4) GN=PITG_11341 PE=4 SV=1;D0NL52_PHYIT Uncharacterized protein OS=Phytophthora infestans (strain T30-4) GN=PITG_12777 PE=4 SV=1;D0NL39_PHYIT Uncharacterized protein OS=Phytophthora infe	29333000	30860000	0	1740000	0	0	3	4	4	0	1	2	0	3	0	0	1	2	0	3	0	0	0	0	0	0	0	0	23.6	23.6	0	26.748	314	314;330;343	1	6	0	41.722	7	12.1	0	16.6	0	0
D0NIP0	D0NIP0	1	1	1	D0NIP0_PHYIT Lipase, putative OS=Phytophthora infestans (strain T30-4) GN=PITG_11388 PE=4 SV=1	7448200	0	0	5414600	0	1211000	1	1	1	1	1	1	0	0	1	0	1	1	0	0	1	0	1	1	0	0	1	0	2.4	2.4	2.4	50.04	461	461	1	3	0	7.1875	2.4	2.4	0	0	2.4	0
D0NIS3	D0NIS3	1	1	1	D0NIS3_PHYIT Axonemal dynein heavy chain OS=Phytophthora infestans (strain T30-4) GN=PITG_11437 PE=4 SV=1	0	13853000	0	0	0	0	1	1	1	1	0	0	0	1	0	0	0	0	0	1	0	0	0	0	0	1	0	0	0.4	0.4	0.4	478.83	4258	4258	1	1	1	-2	0	0	0	0.4	0	0
D0NIT3	D0NIT3	6	6	6	D0NIT3_PHYIT Uncharacterized protein OS=Phytophthora infestans (strain T30-4) GN=PITG_11450 PE=4 SV=1	405730000	25815000	194310000	366490000	92651000	118910000	1	6	6	6	5	4	3	1	4	3	5	4	3	1	4	3	5	4	3	1	4	3	54.9	54.9	54.9	13.389	122	122	1	26	0	73.163	53.3	40.2	31.1	9.8	38.5	30.3
D0NJ35	D0NJ35	1	1	1	D0NJ35_PHYIT Proteasome subunit alpha type OS=Phytophthora infestans (strain T30-4) GN=PITG_12122 PE=3 SV=1	0	0	0	11697000	0	0	1	1	1	1	1	0	0	0	0	0	1	0	0	0	0	0	1	0	0	0	0	0	5.3	5.3	5.3	26.651	244	244	1	1	0.00489	6.2116	5.3	0	0	0	0	0
D0NJ63	D0NJ63	2	2	2	D0NJ63_PHYIT Uncharacterized protein OS=Phytophthora infestans (strain T30-4) GN=PITG_12154 PE=4 SV=1	0	0	0	9142200	0	0	1	2	2	2	2	0	0	0	0	0	2	0	0	0	0	0	2	0	0	0	0	0	3.5	3.5	3.5	106.72	1007	1007	1	2	0	19.028	3.5	0	0	0	0	0
D0NJ67	D0NJ67	3	3	3	D0NJ67_PHYIT Annexin (Annexin) Family OS=Phytophthora infestans (strain T30-4) GN=PITG_12158 PE=4 SV=1	21341000	0	0	62269000	0	0	1	3	3	3	3	2	0	0	0	0	3	2	0	0	0	0	3	2	0	0	0	0	10.8	10.8	10.8	37.058	334	334	1	6	0	20.932	10.8	7.8	0	0	0	0
D0NJI0;D0NJH9	D0NJI0;D0NJH9	1;1	1;1	1;1	D0NJI0_PHYIT ADP-ribosylation factor family OS=Phytophthora infestans (strain T30-4) GN=PITG_12288 PE=3 SV=1;D0NJH9_PHYIT ADP-ribosylation factor family OS=Phytophthora infestans (strain T30-4) GN=PITG_12286 PE=3 SV=1	9923900	0	0	9289300	0	0	2	1	1	1	1	1	0	0	0	0	1	1	0	0	0	0	1	1	0	0	0	0	4.4	4.4	4.4	20.689	181	181;181	1	2	0.002611	6.6946	4.4	4.4	0	0	0	0
D0NJX8	D0NJX8	2	2	2	D0NJX8_PHYIT 40S ribosomal protein S23, putative OS=Phytophthora infestans (strain T30-4) GN=PITG_12947 PE=4 SV=1	11105000	2150900	0	11080000	2943100	2114500	1	2	2	2	2	1	1	1	1	0	2	1	1	1	1	0	2	1	1	1	1	0	27.6	27.6	27.6	12.626	116	116	1	6	0	73.901	27.6	17.2	17.2	17.2	17.2	0
D0NK11;D0NJY6;D0NA05	D0NK11	3;1;1	3;1;1	3;1;1	D0NK11_PHYIT Glutathione transferase, theta class OS=Phytophthora infestans (strain T30-4) GN=PITG_12990 PE=4 SV=1	34707000	7040500	0	16744000	2670100	0	3	3	3	3	2	2	1	1	0	0	2	2	1	1	0	0	2	2	1	1	0	0	15.5	15.5	15.5	25.603	226	226;222;2750	1	7	0	41.412	14.6	15.5	9.7	9.7	0	0
D0NK33	D0NK33	2	2	2	D0NK33_PHYIT Proliferation-associated protein, metalloprotease family M24X, putative OS=Phytophthora infestans (strain T30-4) GN=PITG_13014 PE=4 SV=1	0	0	0	12626000	0	0	1	2	2	2	2	0	0	0	0	0	2	0	0	0	0	0	2	0	0	0	0	0	9.7	9.7	9.7	43.458	393	393	1	2	0	12.69	9.7	0	0	0	0	0
D0NK37	D0NK37	1	1	1	D0NK37_PHYIT Secreted RxLR effector peptide protein, putative (Fragment) OS=Phytophthora infestans (strain T30-4) GN=PITG_13018 PE=4 SV=1	0	0	0	11384000	0	0	1	1	1	1	1	0	0	0	0	0	1	0	0	0	0	0	1	0	0	0	0	0	5.2	5.2	5.2	23.706	212	212	1	1	1	-2	5.2	0	0	0	0	0
D0NKB5;D0P3Q7;D0P3Q9	D0NKB5	6;2;1	5;2;1	5;2;1	D0NKB5_PHYIT Uncharacterized protein OS=Phytophthora infestans (strain T30-4) GN=PITG_13112 PE=4 SV=1	52475000	6550200	0	8066100	0	6486400	3	6	5	5	2	3	0	2	4	0	2	3	0	2	3	0	2	3	0	2	3	0	16.2	14.6	14.6	51.789	481	481;142;350	1	10	0	55.032	7.9	8.7	0	8.7	9.8	0
D0NKB9	D0NKB9	5	5	5	D0NKB9_PHYIT Triosephosphate isomerase OS=Phytophthora infestans (strain T30-4) GN=PITG_13116 PE=3 SV=1	87294000	10060000	6084700	90053000	24644000	4871400	1	5	5	5	2	2	4	3	2	1	2	2	4	3	2	1	2	2	4	3	2	1	25.6	25.6	25.6	27.098	250	250	1	15	0	70.912	8.4	8.4	21.2	21.2	8.4	4.4
D0NKU2	D0NKU2	3	3	3	D0NKU2_PHYIT Elicitin-like protein OS=Phytophthora infestans (strain T30-4) GN=PITG_12562 PE=4 SV=1	564670000	21374000	13256000	212650000	35569000	16537000	1	3	3	3	3	3	3	2	3	1	3	3	3	2	3	1	3	3	3	2	3	1	18.6	18.6	18.6	17.735	177	177	1	19	0	93.366	18.6	18.6	18.6	18.6	18.6	13.6
D0NKY1	D0NKY1	1	1	1	D0NKY1_PHYIT Cytochrome c OS=Phytophthora infestans (strain T30-4) GN=PITG_12682 PE=3 SV=1	9914700	0	0	7452600	0	0	1	1	1	1	1	1	0	0	0	0	1	1	0	0	0	0	1	1	0	0	0	0	10.7	10.7	10.7	12.114	112	112	1	3	0.0025126	6.4617	10.7	10.7	0	0	0	0
D0NL21	D0NL21	4	4	4	D0NL21_PHYIT 40S ribosomal protein S17, putative OS=Phytophthora infestans (strain T30-4) GN=PITG_12745 PE=3 SV=1	0	0	21756000	31513000	0	18350000	1	4	4	4	3	0	0	0	4	2	3	0	0	0	4	2	3	0	0	0	4	2	41.2	41.2	41.2	15.216	131	131	1	9	0	24.721	23.7	0	0	0	41.2	14.5
D0NLD7	D0NLD7	6	6	6	D0NLD7_PHYIT Electron transfer flavoprotein subunit alpha, mitochondrial OS=Phytophthora infestans (strain T30-4) GN=PITG_12882 PE=4 SV=1	82993000	9028700	10574000	120970000	10723000	13250000	1	6	6	6	6	2	2	1	4	1	6	2	2	1	4	1	6	2	2	1	4	1	26.4	26.4	26.4	31.855	311	311	1	16	0	80.406	26.4	10	10	10	16.1	6.8
D0NLK5	D0NLK5	7	7	7	D0NLK5_PHYIT Uncharacterized protein OS=Phytophthora infestans (strain T30-4) GN=PITG_13271 PE=4 SV=1	357840000	67929000	19379000	148760000	86883000	32045000	1	7	7	7	5	5	5	6	3	1	5	5	5	6	3	1	5	5	5	6	3	1	80.2	80.2	80.2	13.023	121	121	1	33	0	170.45	56.2	56.2	56.2	80.2	33.9	20.7
D0NLP0	D0NLP0	7	7	7	D0NLP0_PHYIT 40S ribosomal protein S25, putative OS=Phytophthora infestans (strain T30-4) GN=PITG_13312 PE=4 SV=1	47804000	7990100	45389000	68544000	6960600	32239000	1	7	7	7	5	2	3	2	6	4	5	2	3	2	6	4	5	2	3	2	6	4	50.4	50.4	50.4	13.382	121	121	1	28	0	171.94	32.2	19.8	24.8	24.8	43	33.1
D0NLP8	D0NLP8	2	2	2	D0NLP8_PHYIT Uncharacterized protein OS=Phytophthora infestans (strain T30-4) GN=PITG_13320 PE=4 SV=1	38913000	25191000	10805000	25656000	7846300	5336100	1	2	2	2	1	1	1	2	1	1	1	1	1	2	1	1	1	1	1	2	1	1	38	38	38	9.6617	92	92	1	7	0	30.522	20.7	20.7	20.7	38	20.7	20.7
D0NLR7	D0NLR7	2	2	2	D0NLR7_PHYIT 2,4-dienoyl-CoA reductase, mitochondrial OS=Phytophthora infestans (strain T30-4) GN=PITG_13341 PE=4 SV=1	0	0	4401500	3265000	0	0	1	2	2	2	1	0	0	0	0	1	1	0	0	0	0	1	1	0	0	0	0	1	8.5	8.5	8.5	32.431	307	307	1	2	0	12.597	4.2	0	0	0	0	4.2
D0NLT6	D0NLT6	1	1	1	D0NLT6_PHYIT Uncharacterized protein OS=Phytophthora infestans (strain T30-4) GN=PITG_13370 PE=3 SV=1	20206000	0	3893000	12859000	0	2068600	1	1	1	1	1	1	0	0	1	1	1	1	0	0	1	1	1	1	0	0	1	1	4	4	4	45.927	421	421	1	4	0	7.1327	4	4	0	0	4	4
D0NLT7	D0NLT7	1	1	1	D0NLT7_PHYIT 60S ribosomal protein L31, putative OS=Phytophthora infestans (strain T30-4) GN=PITG_13371 PE=4 SV=1	0	0	0	4694600	0	1227100	1	1	1	1	1	0	0	0	1	0	1	0	0	0	1	0	1	0	0	0	1	0	11.7	11.7	11.7	14.07	120	120	1	2	0	8.8442	11.7	0	0	0	11.7	0
D0NLX0	D0NLX0	3	3	3	D0NLX0_PHYIT Uncharacterized protein OS=Phytophthora infestans (strain T30-4) GN=PITG_13405 PE=4 SV=1	0	13549000	0	0	10630000	3195400	1	3	3	3	0	0	2	3	1	0	0	0	2	3	1	0	0	0	2	3	1	0	10.2	10.2	10.2	79.207	732	732	1	6	0	38.298	0	0	7.4	10.2	4.5	0
D0NM11	D0NM11	2	2	2	D0NM11_PHYIT Formate dehydrogenase OS=Phytophthora infestans (strain T30-4) GN=PITG_13448 PE=3 SV=1	19405000	0	0	9788500	0	0	1	2	2	2	1	1	0	0	0	0	1	1	0	0	0	0	1	1	0	0	0	0	8.5	8.5	8.5	42.564	386	386	1	2	0	12.493	4.1	4.4	0	0	0	0
D0NM53	D0NM53	5	5	5	D0NM53_PHYIT 40S ribosomal protein S4 OS=Phytophthora infestans (strain T30-4) GN=PITG_13500 PE=3 SV=1	11232000	3149800	34345000	4786400	1836600	11020000	1	5	5	5	1	1	1	1	2	2	1	1	1	1	2	2	1	1	1	1	2	2	12.3	12.3	12.3	29.677	261	261	1	8	0	39.112	3.4	3.4	4.6	4.6	4.6	6.9
D0NME3;D0P338	D0NME3	17;2	17;2	17;2	D0NME3_PHYIT Malate dehydrogenase OS=Phytophthora infestans (strain T30-4) GN=PITG_13614 PE=3 SV=1	145960000	29563000	89921000	211050000	124230000	65621000	2	17	17	17	10	5	10	5	9	6	10	5	10	5	9	6	10	5	10	5	9	6	71.3	71.3	71.3	35.444	335	335;278	1	55	0	323.31	36.1	23.3	56.4	19.1	50.1	23
D0NMJ6	D0NMJ6	4	4	4	D0NMJ6_PHYIT Uncharacterized protein OS=Phytophthora infestans (strain T30-4) GN=PITG_13682 PE=4 SV=1	56037000	13380000	0	6722100	15258000	6478000	1	4	4	4	1	3	3	2	2	0	1	3	3	2	2	0	1	3	3	2	2	0	62.1	62.1	62.1	6.5516	58	58	1	11	0	83.902	24.1	58.6	58.6	27.6	55.2	0
D0NMN8	D0NMN8	4	4	4	D0NMN8_PHYIT Protoplast secreted protein 2 OS=Phytophthora infestans (strain T30-4) GN=PITG_13737 PE=4 SV=1	45657000	0	0	52642000	0	0	1	4	4	4	4	2	0	0	0	0	4	2	0	0	0	0	4	2	0	0	0	0	25.1	25.1	25.1	20.821	199	199	1	8	0	25.794	25.1	13.6	0	0	0	0
D0NMR1;D0NMQ9;D0NMR0	D0NMR1;D0NMQ9	3;3;1	3;3;1	3;3;1	D0NMR1_PHYIT Flavodoxin-like protein OS=Phytophthora infestans (strain T30-4) GN=PITG_13763 PE=3 SV=1;D0NMQ9_PHYIT Protoplast secreted protein 2 OS=Phytophthora infestans (strain T30-4) GN=PITG_13761 PE=3 SV=1	0	0	0	13257000	0	3284900	3	3	3	3	2	0	0	0	2	0	2	0	0	0	2	0	2	0	0	0	2	0	17.5	17.5	17.5	20.836	200	200;200;200	1	4	0	18.588	12	0	0	0	11.5	0
D0NMW4	D0NMW4	1	1	1	D0NMW4_PHYIT Tryptophanyl-tRNA synthetase OS=Phytophthora infestans (strain T30-4) GN=PITG_13831 PE=3 SV=1	0	0	0	2890600	0	0	1	1	1	1	1	0	0	0	0	0	1	0	0	0	0	0	1	0	0	0	0	0	2.8	2.8	2.8	59.358	537	537	1	1	0.0024752	6.3513	2.8	0	0	0	0	0
D0NN32	D0NN32	4	4	4	D0NN32_PHYIT Uncharacterized protein OS=Phytophthora infestans (strain T30-4) GN=PITG_13912 PE=4 SV=1	0	0	0	0	2255000	5115800	1	4	4	4	0	0	1	0	3	0	0	0	1	0	3	0	0	0	1	0	3	0	63.1	63.1	63.1	7.0292	65	65	1	4	0	24.409	0	0	26.2	0	36.9	0
D0NNB0	D0NNB0	1	1	1	D0NNB0_PHYIT Uncharacterized protein OS=Phytophthora infestans (strain T30-4) GN=PITG_14005 PE=4 SV=1	17741000	0	0	0	0	0	1	1	1	1	0	1	0	0	0	0	0	1	0	0	0	0	0	1	0	0	0	0	3.3	3.3	3.3	53.842	509	509	1	1	0	17.514	0	3.3	0	0	0	0
D0NNB3	D0NNB3	3	3	3	D0NNB3_PHYIT Uncharacterized protein OS=Phytophthora infestans (strain T30-4) GN=PITG_14008 PE=4 SV=1	0	0	0	18453000	0	0	1	3	3	3	3	0	0	0	0	0	3	0	0	0	0	0	3	0	0	0	0	0	7.1	7.1	7.1	56.44	505	505	1	3	0	16.996	7.1	0	0	0	0	0
D0NNI2	D0NNI2	1	1	1	D0NNI2_PHYIT Uncharacterized protein OS=Phytophthora infestans (strain T30-4) GN=PITG_14047 PE=4 SV=1	20497000	4966400	0	3099800	0	0	1	1	1	1	1	1	0	1	0	0	1	1	0	1	0	0	1	1	0	1	0	0	12.8	12.8	12.8	23.934	219	219	1	3	0	16.813	12.8	12.8	0	12.8	0	0
D0NNQ8	D0NNQ8	5	5	5	D0NNQ8_PHYIT 1,3-beta-glucanosyltransferase OS=Phytophthora infestans (strain T30-4) GN=PITG_14141 PE=3 SV=1	215640000	7382000	28284000	25031000	0	0	1	5	5	5	1	5	0	3	0	2	1	5	0	3	0	2	1	5	0	3	0	2	14.6	14.6	14.6	54.624	500	500	1	12	0	47.167	3.4	14.6	0	8.2	0	6.6
D0NNT7;D0NNT6	D0NNT7;D0NNT6	3;2	3;2	3;2	D0NNT7_PHYIT Glutamine synthetase OS=Phytophthora infestans (strain T30-4) GN=PITG_14180 PE=3 SV=1;D0NNT6_PHYIT Glutamine synthetase OS=Phytophthora infestans (strain T30-4) GN=PITG_14179 PE=3 SV=1	0	0	0	23288000	945350	0	2	3	3	3	2	0	1	0	0	0	2	0	1	0	0	0	2	0	1	0	0	0	8.2	8.2	8.2	36.694	331	331;228	1	3	0	17.086	6	0	2.1	0	0	0
D0NNU8	D0NNU8	3	2	2	D0NNU8_PHYIT Enolase OS=Phytophthora infestans (strain T30-4) GN=PITG_14195 PE=3 SV=1	0	0	0	12252000	0	0	1	3	2	2	3	1	1	0	1	0	2	0	0	0	0	0	2	0	0	0	0	0	9	7	7	48.841	457	457	1	3	0	14.903	9	2	2	0	2	0
D0NP68	D0NP68	5	5	5	D0NP68_PHYIT 40S ribosomal protein S7 OS=Phytophthora infestans (strain T30-4) GN=PITG_14850 PE=4 SV=1	18945000	2304100	5319200	10472000	4713700	3114800	1	5	5	5	1	2	2	1	1	1	1	2	2	1	1	1	1	2	2	1	1	1	30	30	30	21.483	190	190	1	8	0	45.061	5.3	13.2	20.5	13.2	9.5	7.4
D0NPA9	D0NPA9	1	1	1	D0NPA9_PHYIT 40S ribosomal protein S16 OS=Phytophthora infestans (strain T30-4) GN=PITG_14913 PE=3 SV=1	23814000	0	0	15895000	0	0	1	1	1	1	1	1	0	0	0	0	1	1	0	0	0	0	1	1	0	0	0	0	5.7	5.7	5.7	17.524	158	158	1	2	0	23.29	5.7	5.7	0	0	0	0
D0NPD3	D0NPD3	3	3	3	D0NPD3_PHYIT Uncharacterized protein OS=Phytophthora infestans (strain T30-4) GN=PITG_14941 PE=4 SV=1	0	0	0	29943000	0	0	1	3	3	3	3	0	0	0	0	0	3	0	0	0	0	0	3	0	0	0	0	0	13.7	13.7	13.7	29.36	263	263	1	3	0	20.924	13.7	0	0	0	0	0
D0NQ00;D0P0T9	D0NQ00;D0P0T9	3;3	3;3	3;3	D0NQ00_PHYIT Uncharacterized protein OS=Phytophthora infestans (strain T30-4) GN=PITG_14496 PE=4 SV=1;D0P0T9_PHYIT Uncharacterized protein OS=Phytophthora infestans (strain T30-4) GN=PITG_19489 PE=4 SV=1	0	0	9005900	16759000	0	5289300	2	3	3	3	2	0	0	0	2	1	2	0	0	0	2	1	2	0	0	0	2	1	18.1	18.1	18.1	35.377	331	331;334	1	5	0	30.398	9.1	0	0	0	13.6	4.5
D0NQ91	D0NQ91	1	1	1	D0NQ91_PHYIT Uncharacterized protein OS=Phytophthora infestans (strain T30-4) GN=PITG_15250 PE=4 SV=1	0	0	0	0	0	2108000	1	1	1	1	0	0	0	0	1	0	0	0	0	0	1	0	0	0	0	0	1	0	7.7	7.7	7.7	21.126	194	194	1	1	0	7.9171	0	0	0	0	7.7	0
D0NQN0	D0NQN0	6	6	6	D0NQN0_PHYIT Prolyl endopeptidase, putative OS=Phytophthora infestans (strain T30-4) GN=PITG_14598 PE=4 SV=1	7843100	13986000	4047800	41966000	8423000	6481700	1	6	6	6	5	1	2	2	3	1	5	1	2	2	3	1	5	1	2	2	3	1	10.2	10.2	10.2	84.465	752	752	1	14	0	67.069	10.2	2.4	6.4	6.4	6.4	2.5
D0NQV6	D0NQV6	1	1	1	D0NQV6_PHYIT Serine hydroxymethyltransferase OS=Phytophthora infestans (strain T30-4) GN=PITG_14696 PE=3 SV=1	9457300	0	0	0	0	0	1	1	1	1	0	1	0	0	0	0	0	1	0	0	0	0	0	1	0	0	0	0	3	3	3	55.738	502	502	1	1	0	6.8131	0	3	0	0	0	0
D0NQX8;D0RM26	D0NQX8	3;1	2;1	2;1	D0NQX8_PHYIT 12-oxophytodienoate reductase, putative OS=Phytophthora infestans (strain T30-4) GN=PITG_14721 PE=4 SV=1	6292900	1958800	0	16584000	0	0	2	3	2	2	1	1	1	1	0	0	1	1	0	1	0	0	1	1	0	1	0	0	14.8	12.2	12.2	42.349	392	392;543	1	3	0	14.691	6.4	5.9	2.6	5.9	0	0
D0NQX9	D0NQX9	4	4	3	D0NQX9_PHYIT 12-oxophytodienoate reductase, putative OS=Phytophthora infestans (strain T30-4) GN=PITG_14722 PE=4 SV=1	0	12792000	0	40149000	13468000	3879900	1	4	4	3	3	0	3	1	1	0	3	0	3	1	1	0	3	0	2	1	1	0	20.3	20.3	17.6	41.467	380	380	1	8	0	29.32	17.6	0	15.5	8.2	8.2	0
D0NR18	D0NR18	2	2	2	D0NR18_PHYIT Uncharacterized protein OS=Phytophthora infestans (strain T30-4) GN=PITG_14768 PE=4 SV=1	17567000	0	0	15865000	0	0	1	2	2	2	2	1	0	0	0	0	2	1	0	0	0	0	2	1	0	0	0	0	26.7	26.7	26.7	14.09	120	120	1	3	0	44.668	26.7	10.8	0	0	0	0
D0NR25	D0NR25	12	2	2	D0NR25_PHYIT Calreticulin OS=Phytophthora infestans (strain T30-4) GN=PITG_15358 PE=3 SV=1	12470000	3852500	0	27875000	2521300	911570	1	12	2	2	12	4	3	2	9	0	2	1	1	1	1	0	2	1	1	1	1	0	48.9	10.7	10.7	47.292	419	419	1	7	0	18.088	48.9	15.5	16	9.1	37.2	0
D0P020;D0NR26;D0P1F6	D0P020;D0NR26;D0P1F6	4;4;3	4;4;3	4;4;3	D0P020_PHYIT Dihydrolipoyl dehydrogenase OS=Phytophthora infestans (strain T30-4) GN=PITG_18935 PE=3 SV=1;D0NR26_PHYIT Dihydrolipoyl dehydrogenase OS=Phytophthora infestans (strain T30-4) GN=PITG_15359 PE=3 SV=1;D0P1F6_PHYIT Dihydrolipoyl dehydrogenase, pu	5771500	0	0	32834000	0	3306500	3	4	4	4	4	1	0	0	1	0	4	1	0	0	1	0	4	1	0	0	1	0	14	14	14	50.54	480	480;496;185	1	7	0	25.008	14	2.7	0	0	2.7	0
D0NR47	D0NR47	1	1	1	D0NR47_PHYIT Phenol acid carboxylase, putative OS=Phytophthora infestans (strain T30-4) GN=PITG_15388 PE=4 SV=1	0	0	0	0	1586700	0	1	1	1	1	0	0	1	0	0	0	0	0	1	0	0	0	0	0	1	0	0	0	16.3	16.3	16.3	20.478	178	178	1	1	0	6.856	0	0	16.3	0	0	0
D0NRB2	D0NRB2	2	2	2	D0NRB2_PHYIT Uncharacterized protein OS=Phytophthora infestans (strain T30-4) GN=PITG_15467 PE=4 SV=1	0	0	0	8869200	12905000	5247200	1	2	2	2	1	0	2	0	1	0	1	0	2	0	1	0	1	0	2	0	1	0	9.4	9.4	9.4	35.488	320	320	1	4	0	121.62	6.6	0	9.4	0	6.6	0
D0NRC1	D0NRC1	5	5	5	D0NRC1_PHYIT Malate dehydrogenase OS=Phytophthora infestans (strain T30-4) GN=PITG_15476 PE=3 SV=1	73806000	0	0	103290000	0	1899100	1	5	5	5	5	2	0	0	1	0	5	2	0	0	1	0	5	2	0	0	1	0	26.2	26.2	26.2	36.407	336	336	1	9	0	81.222	26.2	11	0	0	3.6	0
D0NRP9;D0NRQ0;D0NRL5	D0NRP9	11;2;1	11;2;1	11;2;1	D0NRP9_PHYIT Actin-like protein OS=Phytophthora infestans (strain T30-4) GN=PITG_15117 PE=3 SV=1	548030000	10806000	4462100	192010000	20738000	24944000	3	11	11	11	8	8	2	2	2	1	8	8	2	2	2	1	8	8	2	2	2	1	39.6	39.6	39.6	41.852	376	376;93;375	1	27	0	161.16	33	28.5	9	11.7	9	2.9
D0NRV7	D0NRV7	1	1	1	D0NRV7_PHYIT Uncharacterized protein OS=Phytophthora infestans (strain T30-4) GN=PITG_15848 PE=4 SV=1	0	0	0	2952600	0	0	1	1	1	1	1	0	0	0	0	0	1	0	0	0	0	0	1	0	0	0	0	0	2.3	2.3	2.3	86.902	812	812	1	1	0.0049261	6.284	2.3	0	0	0	0	0
D0NRZ7	D0NRZ7	3	3	3	D0NRZ7_PHYIT Proteasome endopeptidase complex OS=Phytophthora infestans (strain T30-4) GN=PITG_15890 PE=3 SV=1	24514000	0	0	33067000	0	3298600	1	3	3	3	3	2	0	0	1	0	3	2	0	0	1	0	3	2	0	0	1	0	22.5	22.5	22.5	26.064	236	236	1	6	0	46.999	22.5	15.7	0	0	8.5	0
D0NS54	D0NS54	2	2	2	D0NS54_PHYIT Uncharacterized protein OS=Phytophthora infestans (strain T30-4) GN=PITG_15969 PE=4 SV=1	29641000	0	0	0	0	0	1	2	2	2	0	2	0	0	0	0	0	2	0	0	0	0	0	2	0	0	0	0	3.2	3.2	3.2	83.305	839	839	1	2	0	12.37	0	3.2	0	0	0	0
D0NS90	D0NS90	1	1	1	D0NS90_PHYIT Uncharacterized protein OS=Phytophthora infestans (strain T30-4) GN=PITG_15654 PE=4 SV=1	10244000	9592900	0	0	12855000	0	1	1	1	1	0	1	1	1	0	0	0	1	1	1	0	0	0	1	1	1	0	0	10.7	10.7	10.7	16.193	150	150	1	5	0	8.1616	0	10.7	10.7	10.7	0	0
D0NSC5	D0NSC5	1	1	1	D0NSC5_PHYIT Dihydroorotase OS=Phytophthora infestans (strain T30-4) GN=PITG_15694 PE=4 SV=1	0	0	0	0	0	946890	1	1	1	1	0	0	0	0	1	0	0	0	0	0	1	0	0	0	0	0	1	0	5.9	5.9	5.9	39.227	357	357	1	1	0.002584	6.6014	0	0	0	0	5.9	0
D0NSC8	D0NSC8	1	1	1	D0NSC8_PHYIT 60S ribosomal protein L11, putative OS=Phytophthora infestans (strain T30-4) GN=PITG_15697 PE=3 SV=1	18949000	0	0	0	2333200	0	1	1	1	1	0	1	1	0	0	0	0	1	1	0	0	0	0	1	1	0	0	0	16.5	16.5	16.5	14.776	133	133	1	2	0	9.3506	0	16.5	16.5	0	0	0
D0NSE9	D0NSE9	5	5	5	D0NSE9_PHYIT 60S ribosomal protein L14, putative OS=Phytophthora infestans (strain T30-4) GN=PITG_15723 PE=4 SV=1	5306500	0	10934000	19372000	0	2610000	1	5	5	5	3	1	0	0	1	2	3	1	0	0	1	2	3	1	0	0	1	2	44.9	44.9	44.9	15.121	136	136	1	7	0	34.245	27.2	11	0	0	10.3	17.6
D0NSJ5	D0NSJ5	7	7	7	D0NSJ5_PHYIT Heat shock 70 kDa protein, mitochondrial OS=Phytophthora infestans (strain T30-4) GN=PITG_15786 PE=3 SV=1	79633000	0	0	91615000	0	3012100	1	7	7	7	6	3	0	0	1	0	6	3	0	0	1	0	6	3	0	0	1	0	18.2	18.2	18.2	68.113	633	633	1	10	0	279.92	15.8	8.1	0	0	3.6	0
D0NSK6	D0NSK6	10	10	10	D0NSK6_PHYIT Glycoside hydrolase, putative OS=Phytophthora infestans (strain T30-4) GN=PITG_15980 PE=4 SV=1	290380000	27308000	11186000	10026000	0	0	1	10	10	10	2	7	0	6	0	2	2	7	0	6	0	2	2	7	0	6	0	2	29.3	29.3	29.3	49.43	443	443	1	17	0	167.79	7.9	23	0	17.4	0	6.5
D0NSM6	D0NSM6	5	5	5	D0NSM6_PHYIT Methylmalonate-semialdehyde dehydrogenase, mitochondrial OS=Phytophthora infestans (strain T30-4) GN=PITG_16005 PE=4 SV=1	73938000	6787700	0	95969000	2119800	5373200	1	5	5	5	5	2	1	1	1	0	5	2	1	1	1	0	5	2	1	1	1	0	16.7	16.7	16.7	56.344	520	520	1	11	0	103.26	16.7	7.1	3.3	3.3	3.3	0
D0NSM9	D0NSM9	2	2	2	D0NSM9_PHYIT 40S ribosomal protein S27 OS=Phytophthora infestans (strain T30-4) GN=PITG_16008 PE=3 SV=1	54538000	0	6533400	14100000	0	5568900	1	2	2	2	1	2	0	0	1	2	1	2	0	0	1	2	1	2	0	0	1	2	18.3	18.3	18.3	9.0494	82	82	1	7	0	21.318	18.3	18.3	0	0	18.3	18.3
D0NSN5	D0NSN5	1	1	1	D0NSN5_PHYIT Ribonuclease, putative OS=Phytophthora infestans (strain T30-4) GN=PITG_16015 PE=3 SV=1	151700000	8357400	20508000	19274000	0	0	1	1	1	1	1	1	1	1	0	1	1	1	1	1	0	1	1	1	1	1	0	1	3.8	3.8	3.8	33.185	313	313	1	5	0	37.576	3.8	3.8	3.8	3.8	0	3.8
D0NT24	D0NT24	1	1	1	D0NT24_PHYIT Inorganic pyrophosphatase, putative OS=Phytophthora infestans (strain T30-4) GN=PITG_15553 PE=4 SV=1	0	0	0	1880900	0	0	1	1	1	1	1	0	0	0	0	0	1	0	0	0	0	0	1	0	0	0	0	0	3.1	3.1	3.1	63.45	557	557	1	1	0	6.7412	3.1	0	0	0	0	0
D0NT78	D0NT78	4	4	4	D0NT78_PHYIT Superoxide dismutase 2 OS=Phytophthora infestans (strain T30-4) GN=PITG_15626 PE=4 SV=1	72955000	27194000	5457600	89979000	14274000	2568800	1	4	4	4	2	1	3	2	1	1	2	1	3	2	1	1	2	1	3	2	1	1	76.1	76.1	76.1	15.752	155	155	1	12	0	54.695	29.7	18.7	65.2	36.8	18.7	18.7
D0NT91;D0NIL3	D0NT91	4;1	4;1	4;1	D0NT91_PHYIT Glutathione S-transferase, putative OS=Phytophthora infestans (strain T30-4) GN=PITG_15531 PE=4 SV=1	58809000	0	0	35587000	1865400	0	2	4	4	4	3	2	1	0	0	0	3	2	1	0	0	0	3	2	1	0	0	0	17.1	17.1	17.1	35.248	315	315;325	1	6	0	71.478	13	7.6	3.5	0	0	0
D0NTA4;D0P028	D0NTA4;D0P028	3;3	3;3	3;3	D0NTA4_PHYIT Uncharacterized protein OS=Phytophthora infestans (strain T30-4) GN=PITG_16168 PE=4 SV=1;D0P028_PHYIT Carbohydrate-binding protein, putative OS=Phytophthora infestans (strain T30-4) GN=PITG_18951 PE=4 SV=1	0	0	7290600	0	7016800	3477000	2	3	3	3	0	0	2	0	1	1	0	0	2	0	1	1	0	0	2	0	1	1	53.6	53.6	53.6	13.014	125	125;781	1	4	0	54.206	0	0	41.6	0	29.6	12
D0NTC7	D0NTC7	2	2	2	D0NTC7_PHYIT 60S ribosomal protein L18a OS=Phytophthora infestans (strain T30-4) GN=PITG_16198 PE=3 SV=1	29110000	0	0	8131500	0	0	1	2	2	2	1	1	0	0	1	0	1	1	0	0	1	0	1	1	0	0	1	0	13.1	13.1	13.1	20.631	176	176	1	4	0	14.525	5.7	5.7	0	0	7.4	0
D0NTD5	D0NTD5	1	1	1	D0NTD5_PHYIT Uncharacterized protein OS=Phytophthora infestans (strain T30-4) GN=PITG_16206 PE=4 SV=1	0	0	0	6814900	0	0	1	1	1	1	1	0	0	0	0	0	1	0	0	0	0	0	1	0	0	0	0	0	8.3	8.3	8.3	13.12	120	120	1	1	0.0025063	6.4372	8.3	0	0	0	0	0
D0NTI4	D0NTI4	1	1	1	D0NTI4_PHYIT Secreted RxLR effector peptide protein, putative OS=Phytophthora infestans (strain T30-4) GN=PITG_16275 PE=4 SV=1	12498000	0	0	0	0	0	1	1	1	1	0	1	0	0	0	0	0	1	0	0	0	0	0	1	0	0	0	0	7.6	7.6	7.6	18.748	170	170	1	1	0	7.22	0	7.6	0	0	0	0
D0NUA2	D0NUA2	1	1	1	D0NUA2_PHYIT Uncharacterized protein OS=Phytophthora infestans (strain T30-4) GN=PITG_16864 PE=4 SV=1	4871200	0	0	0	0	0	1	1	1	1	0	1	0	0	0	0	0	1	0	0	0	0	0	1	0	0	0	0	2.9	2.9	2.9	90.006	800	800	1	1	0	47.612	0	2.9	0	0	0	0
D0NUD3	D0NUD3	1	1	1	D0NUD3_PHYIT Elicitin-like protein OS=Phytophthora infestans (strain T30-4) GN=PITG_16907 PE=4 SV=1	42189000	9707900	0	17367000	4934600	2370100	1	1	1	1	1	1	1	1	1	0	1	1	1	1	1	0	1	1	1	1	1	0	4.5	4.5	4.5	34.309	334	334	1	5	0	8.0615	4.5	4.5	4.5	4.5	4.5	0
D0NUL2	D0NUL2	4	4	4	D0NUL2_PHYIT Uncharacterized protein OS=Phytophthora infestans (strain T30-4) GN=PITG_17013 PE=4 SV=1	20422000	0	0	33010000	0	0	1	4	4	4	4	2	0	0	0	0	4	2	0	0	0	0	4	2	0	0	0	0	8.5	8.5	8.5	95.962	878	878	1	6	0	53.427	8.5	3.6	0	0	0	0
D0NUM8;D0P3Q0	D0NUM8;D0P3Q0	9;5	1;0	1;0	D0NUM8_PHYIT Annexin (Annexin) Family OS=Phytophthora infestans (strain T30-4) GN=PITG_17033 PE=4 SV=1;D0P3Q0_PHYIT Annexin (Annexin) Family (Fragment) OS=Phytophthora infestans (strain T30-4) GN=PITG_21488 PE=4 SV=1	0	0	0	9739200	0	0	2	9	1	1	8	6	3	3	5	2	1	0	0	0	0	0	1	0	0	0	0	0	37.5	7	7	36.213	328	328;284	1	1	1	-2	36.9	27.4	22	22	23.8	4.9
D0NUM9	D0NUM9	10	10	2	D0NUM9_PHYIT Annexin (Annexin) Family OS=Phytophthora infestans (strain T30-4) GN=PITG_17034 PE=4 SV=1	443220000	24715000	103060000	362240000	10470000	32211000	1	10	10	2	9	8	3	4	5	3	9	8	3	4	5	3	2	2	0	1	0	1	35.4	35.4	4.9	36.211	328	328	1	36	0	166.03	34.8	32.3	22	26.8	23.8	9.8
D0NUP0	D0NUP0	3	3	3	D0NUP0_PHYIT Mannitol dehydrogenase, putative OS=Phytophthora infestans (strain T30-4) GN=PITG_17045 PE=3 SV=1	11044000	0	0	20885000	0	0	1	3	3	3	2	1	0	0	0	0	2	1	0	0	0	0	2	1	0	0	0	0	7.7	7.7	7.7	59.521	543	543	1	3	0	25.081	5.2	2.6	0	0	0	0
D0RM43;D0NUU2	D0RM43;D0NUU2	1;1	1;1	1;1	D0RM43_PHYIT Uncharacterized protein OS=Phytophthora infestans (strain T30-4) GN=PITG_22301 PE=4 SV=1;D0NUU2_PHYIT Uncharacterized protein OS=Phytophthora infestans (strain T30-4) GN=PITG_16645 PE=4 SV=1	0	0	0	1305000	0	0	2	1	1	1	1	0	0	0	0	0	1	0	0	0	0	0	1	0	0	0	0	0	4.6	4.6	4.6	46.495	415	415;415	1	1	0	7.6213	4.6	0	0	0	0	0
D0NV06	D0NV06	2	2	2	D0NV06_PHYIT 60S ribosomal protein L24, putative OS=Phytophthora infestans (strain T30-4) GN=PITG_17093 PE=4 SV=1	17218000	3281000	0	23356000	0	0	1	2	2	2	2	1	1	1	0	0	2	1	1	1	0	0	2	1	1	1	0	0	15.9	15.9	15.9	17.102	151	151	1	6	0	15.536	15.9	8.6	8.6	8.6	0	0
D0NVH8	D0NVH8	1	1	1	D0NVH8_PHYIT Tubulin-specific chaperone A OS=Phytophthora infestans (strain T30-4) GN=PITG_16735 PE=3 SV=1	0	0	0	3336000	0	0	1	1	1	1	1	0	0	0	0	0	1	0	0	0	0	0	1	0	0	0	0	0	9.3	9.3	9.3	12.373	107	107	1	1	0	7.5579	9.3	0	0	0	0	0
D0NVM5	D0NVM5	1	1	1	D0NVM5_PHYIT Carbohydrate esterase, putative OS=Phytophthora infestans (strain T30-4) GN=PITG_17257 PE=4 SV=1	10169000	0	0	0	0	0	1	1	1	1	0	1	0	0	0	0	0	1	0	0	0	0	0	1	0	0	0	0	2.7	2.7	2.7	68.667	675	675	1	1	0	9.9827	0	2.7	0	0	0	0
D0NW02	D0NW02	8	8	8	D0NW02_PHYIT Enoyl-CoA hydratase, mitochondrial OS=Phytophthora infestans (strain T30-4) GN=PITG_17406 PE=3 SV=1	82606000	2376300	3676900	70749000	0	0	1	8	8	8	6	4	0	1	0	1	6	4	0	1	0	1	6	4	0	1	0	1	35.4	35.4	35.4	27.746	260	260	1	12	0	61.447	35.4	24.2	0	10.4	0	7.3
D0NW28	D0NW28	1	1	1	D0NW28_PHYIT Glycerol kinase 1 OS=Phytophthora infestans (strain T30-4) GN=PITG_17445 PE=3 SV=1	0	0	0	7641700	0	0	1	1	1	1	1	0	0	0	0	0	1	0	0	0	0	0	1	0	0	0	0	0	3.5	3.5	3.5	56.133	512	512	1	1	0	6.9404	3.5	0	0	0	0	0
D0NW98	D0NW98	1	1	1	D0NW98_PHYIT Argininosuccinate lyase OS=Phytophthora infestans (strain T30-4) GN=PITG_17786 PE=3 SV=1	0	0	0	2791300	0	0	1	1	1	1	1	0	0	0	0	0	1	0	0	0	0	0	1	0	0	0	0	0	4.6	4.6	4.6	50.843	461	461	1	1	0.0072464	6.0848	4.6	0	0	0	0	0
D0NWT1	D0NWT1	1	1	1	D0NWT1_PHYIT Spermine synthase, putative OS=Phytophthora infestans (strain T30-4) GN=PITG_17608 PE=3 SV=1	0	0	0	7201200	2163500	1511300	1	1	1	1	1	0	1	0	1	0	1	0	1	0	1	0	1	0	1	0	1	0	3.6	3.6	3.6	37.19	332	332	1	3	0	7.7119	3.6	0	3.6	0	3.6	0
D0NWZ2	D0NWZ2	6	6	6	D0NWZ2_PHYIT Phosphoglucomutase OS=Phytophthora infestans (strain T30-4) GN=PITG_18414 PE=4 SV=1	53024000	0	0	67738000	0	0	1	6	6	6	6	4	0	0	0	0	6	4	0	0	0	0	6	4	0	0	0	0	9	9	9	115.57	1058	1058	1	11	0	48.326	9	6.6	0	0	0	0
D0NX36;D0NIB9	D0NX36	13;1	1;0	0;0	D0NX36_PHYIT Uncharacterized protein OS=Phytophthora infestans (strain T30-4) GN=PITG_18119 PE=4 SV=1	58723000	11547000	22017000	48244000	12602000	10901000	2	13	1	0	8	9	6	4	9	9	1	1	1	1	1	1	0	0	0	0	0	0	32.5	6.5	0	64.681	613	613;379	1	6	0	82.873	24.6	28.4	22	15	25.6	25.4
D0NXB9	D0NXB9	4	4	4	D0NXB9_PHYIT Chitinase, putative OS=Phytophthora infestans (strain T30-4) GN=PITG_17947 PE=4 SV=1	296610000	28757000	12687000	54084000	2799200	3337600	1	4	4	4	2	2	1	4	1	2	2	2	1	4	1	2	2	2	1	4	1	2	26.5	26.5	26.5	25.734	234	234	1	14	0	144.78	17.1	17.1	9.8	26.5	7.3	17.1
D0NXU6	D0NXU6	1	1	1	D0NXU6_PHYIT Uncharacterized protein OS=Phytophthora infestans (strain T30-4) GN=PITG_18305 PE=4 SV=1	21152000	0	4047800	14414000	0	3053100	1	1	1	1	1	1	1	1	1	1	1	1	1	1	1	1	1	1	1	1	1	1	3.8	3.8	3.8	34.472	317	317	1	6	0	48.753	3.8	3.8	3.8	3.8	3.8	3.8
D0NXV5	D0NXV5	3	3	3	D0NXV5_PHYIT Glutathione peroxidase OS=Phytophthora infestans (strain T30-4) GN=PITG_18316 PE=3 SV=1	14647000	8384500	0	8011500	6239500	0	1	3	3	3	1	1	1	2	0	0	1	1	1	2	0	0	1	1	1	2	0	0	5.7	5.7	5.7	124.09	1103	1103	1	5	0	20.189	1.1	1.7	1.7	4.6	0	0
D0NY26	D0NY26	15	15	15	D0NY26_PHYIT Aconitate hydratase, mitochondrial OS=Phytophthora infestans (strain T30-4) GN=PITG_18048 PE=3 SV=1	66186000	0	14276000	190730000	9128300	13996000	1	15	15	15	12	6	3	0	5	3	12	6	3	0	5	3	12	6	3	0	5	3	31.6	31.6	31.6	88.623	824	824	1	30	0	302.31	21.2	15	9.3	0	10.6	3.9
D0NY29	D0NY29	2	2	2	D0NY29_PHYIT 60S ribosomal protein L3 OS=Phytophthora infestans (strain T30-4) GN=PITG_18052 PE=3 SV=1	11467000	0	0	2620700	0	0	1	2	2	2	1	2	0	0	0	0	1	2	0	0	0	0	1	2	0	0	0	0	5.4	5.4	5.4	44.316	389	389	1	3	0	14.17	3.1	5.4	0	0	0	0
D0NY31	D0NY31	3	3	3	D0NY31_PHYIT 50S ribosomal protein L7/L12, putative OS=Phytophthora infestans (strain T30-4) GN=PITG_18054 PE=3 SV=1	44153000	0	0	31220000	0	0	1	3	3	3	3	2	0	0	0	0	3	2	0	0	0	0	3	2	0	0	0	0	21.3	21.3	21.3	18.87	178	178	1	5	0	73.1	21.3	13.5	0	0	0	0
D0NY71	D0NY71	1	1	1	D0NY71_PHYIT Uncharacterized protein OS=Phytophthora infestans (strain T30-4) GN=PITG_18100 PE=4 SV=1	0	0	0	13048000	4810900	0	1	1	1	1	1	0	1	0	0	0	1	0	1	0	0	0	1	0	1	0	0	0	2.3	2.3	2.3	61.061	569	569	1	2	0	6.9726	2.3	0	2.3	0	0	0
D0NY75	D0NY75	3	3	3	D0NY75_PHYIT Uncharacterized protein OS=Phytophthora infestans (strain T30-4) GN=PITG_18104 PE=4 SV=1	8871000	2420500	0	31811000	0	0	1	3	3	3	3	1	0	1	0	0	3	1	0	1	0	0	3	1	0	1	0	0	20.4	20.4	20.4	25.88	226	226	1	5	0	52.018	20.4	4.9	0	4.9	0	0
D0NYF1;D0NYC8;D0NYE7;D0P0J8;D0NV89;D0N2N1	D0NYF1;D0NYC8;D0NYE7;D0P0J8;D0NV89;D0N2N1	5;5;4;4;3;3	4;4;4;4;3;3	3;3;3;3;2;2	D0NYF1_PHYIT Crinkler (CRN) family protein OS=Phytophthora infestans (strain T30-4) GN=PITG_18503 PE=4 SV=1;D0NYC8_PHYIT Crinkler (CRN) family protein OS=Phytophthora infestans (strain T30-4) GN=PITG_18571 PE=4 SV=1;D0NYE7_PHYIT Crinkler (CRN) family prote	8228100	0	0	47633000	0	0	6	5	4	3	5	2	0	0	0	0	4	1	0	0	0	0	3	0	0	0	0	0	11.5	9.7	7.4	47.4	433	433;433;434;462;457;457	1	5	0	69.238	11.5	4.2	0	0	0	0
D0NYK6	D0NYK6	2	2	2	D0NYK6_PHYIT Proteasomal ubiquitin receptor ADRM1-like protein OS=Phytophthora infestans (strain T30-4) GN=PITG_18650 PE=4 SV=1	16158000	0	0	4850800	0	0	1	2	2	2	1	1	0	0	0	0	1	1	0	0	0	0	1	1	0	0	0	0	7.5	7.5	7.5	38.503	371	371	1	2	0	13.276	2.2	5.4	0	0	0	0
D0NYL6;D0NX35;D0P1E9;D0NYL7;D0NX34	D0NYL6	10;2;1;1;1	9;1;1;1;1	8;1;1;1;1	D0NYL6_PHYIT Uncharacterized protein OS=Phytophthora infestans (strain T30-4) GN=PITG_18396 PE=4 SV=1	46305000	10445000	25754000	21778000	25708000	27451000	5	10	9	8	4	4	6	3	8	3	3	3	5	2	7	2	3	3	5	2	6	2	39.3	33.3	33.3	70.337	661	661;261;286;423;423	1	22	0	150.03	18.3	18	30.9	13.8	29.7	16.5
D0NYR3	D0NYR3	1	1	1	D0NYR3_PHYIT Nascent polypeptide-associated complex subunit alpha-like protein, putative OS=Phytophthora infestans (strain T30-4) GN=PITG_19008 PE=4 SV=1	0	0	0	69274000	0	12156000	1	1	1	1	1	0	0	0	1	0	1	0	0	0	1	0	1	0	0	0	1	0	3.1	3.1	3.1	44.097	413	413	1	2	0	14.466	3.1	0	0	0	3.1	0
D0NYS2	D0NYS2	3	3	3	D0NYS2_PHYIT 14-3-3 protein epsilon OS=Phytophthora infestans (strain T30-4) GN=PITG_19017 PE=3 SV=1	60817000	5151600	0	57044000	0	5668500	1	3	3	3	2	3	0	1	2	0	2	3	0	1	2	0	2	3	0	1	2	0	14.1	14.1	14.1	28.469	249	249	1	11	0	63.623	10.4	14.1	0	4.4	10.4	0
D0NYW1	D0NYW1	4	4	4	D0NYW1_PHYIT 60S ribosomal protein L10 OS=Phytophthora infestans (strain T30-4) GN=PITG_19121 PE=4 SV=1	148990000	3585800	0	60091000	4270400	2136600	1	4	4	4	3	4	1	1	1	0	3	4	1	1	1	0	3	4	1	1	1	0	24	24	24	23.601	208	208	1	11	0	52.161	19.2	24	5.8	5.8	5.8	0
D0NYW8	D0NYW8	1	1	1	D0NYW8_PHYIT Uncharacterized protein OS=Phytophthora infestans (strain T30-4) GN=PITG_19128 PE=4 SV=1	9823700	0	0	2920600	0	696510	1	1	1	1	1	1	0	0	1	0	1	1	0	0	1	0	1	1	0	0	1	0	5.2	5.2	5.2	46.838	421	421	1	3	0	9.8974	5.2	5.2	0	0	5.2	0
D0NYZ7	D0NYZ7	1	1	1	D0NYZ7_PHYIT Pyruvate dehydrogenase E1 component subunit beta OS=Phytophthora infestans (strain T30-4) GN=PITG_19161 PE=4 SV=1	10607000	0	0	7488100	1043800	0	1	1	1	1	1	1	1	0	0	0	1	1	1	0	0	0	1	1	1	0	0	0	3.6	3.6	3.6	39.279	359	359	1	3	0	11.668	3.6	3.6	3.6	0	0	0
D0NZ33	D0NZ33	8	8	8	D0NZ33_PHYIT ATP-citrate synthase OS=Phytophthora infestans (strain T30-4) GN=PITG_18720 PE=3 SV=1	217230000	0	3048800	102360000	0	0	1	8	8	8	8	6	0	0	0	1	8	6	0	0	0	1	8	6	0	0	0	1	11.6	11.6	11.6	118.86	1091	1091	1	17	0	224.21	11.6	9.6	0	0	0	1.9
D0NZ40	D0NZ40	1	1	1	D0NZ40_PHYIT 26S proteasome non-ATPase regulatory subunit, putative OS=Phytophthora infestans (strain T30-4) GN=PITG_18731 PE=4 SV=1	10257000	0	0	0	0	0	1	1	1	1	0	1	0	0	0	0	0	1	0	0	0	0	0	1	0	0	0	0	1.3	1.3	1.3	108.81	997	997	1	1	0.0025907	6.6276	0	1.3	0	0	0	0
D0NZ81	D0NZ81	1	1	1	D0NZ81_PHYIT Uncharacterized protein OS=Phytophthora infestans (strain T30-4) GN=PITG_18974 PE=4 SV=1	0	0	0	8088200	3215800	0	1	1	1	1	1	0	1	0	0	0	1	0	1	0	0	0	1	0	1	0	0	0	22.4	22.4	22.4	9.8879	85	85	1	2	0	8.827	22.4	0	22.4	0	0	0
D0NZA3	D0NZA3	1	1	1	D0NZA3_PHYIT Uncharacterized protein OS=Phytophthora infestans (strain T30-4) GN=PITG_18663 PE=4 SV=1	0	0	9077200	0	0	0	1	1	1	1	0	0	0	0	0	1	0	0	0	0	0	1	0	0	0	0	0	1	3.4	3.4	3.4	69.014	609	609	1	1	0.0024814	6.3559	0	0	0	0	0	3.4
D0NZG7;D0NZG6;D0P0L8;D0NUT2;D0P0M0;D0NUS9;D0NUR2;D0NZM3;D0NNF1;D0P1X3;D0NUR0;D0NZG5;D0NUS0;D0P4E2;D0NWT7;D0P0M2;D0NUT4;D0P1X4;D0NUS8;D0NUR3;D0NUR8;D0NNF2;D0P0L6;D0NUT8;D0P377;D0NZM1;D0NZM6;D0NNE9;D0P1X5;D0NUS5;D0NUR9;D0NZG8;D0P0M3;D0NZH2;D0NZH1;D0NUR6;D0NJ03;D0NNE8;D0P3E1;D0NUU0;D0NUT6;D0NUR4;D0NJ10;D0NUT1;D0NJ08;D0NNE6;D0N3T7	D0NZG7;D0NZG6;D0P0L8;D0NUT2;D0P0M0;D0NUS9;D0NUR2;D0NZM3;D0NNF1;D0P1X3;D0NUR0;D0NZG5;D0NUS0	7;5;5;5;5;5;5;5;5;4;4;4;4;3;3;3;3;3;3;3;3;3;3;3;2;2;2;2;2;2;2;2;2;2;2;2;2;1;1;1;1;1;1;1;1;1;1	7;5;5;5;5;5;5;5;5;4;4;4;4;3;3;3;3;3;3;3;3;3;3;3;2;2;2;2;2;2;2;2;2;2;2;2;2;1;1;1;1;1;1;1;1;1;1	6;5;5;5;4;4;4;4;4;3;3;4;3;3;3;2;3;3;3;3;3;3;2;2;2;1;1;1;2;2;2;1;1;1;1;1;1;0;1;1;1;0;1;0;1;0;0	D0NZG7_PHYIT Crinkler (CRN) family protein OS=Phytophthora infestans (strain T30-4) GN=PITG_18823 PE=4 SV=1;D0NZG6_PHYIT Crinkler (CRN) family protein (Fragment) OS=Phytophthora infestans (strain T30-4) GN=PITG_18821 PE=4 SV=1;D0P0L8_PHYIT Crinkler (CRN) f	43974000	0	0	57337000	0	0	47	7	7	6	6	4	0	0	0	0	6	4	0	0	0	0	5	3	0	0	0	0	20.8	20.8	18.9	47.821	428	428;399;426;426;428;428;428;431;431;374;428;428;431;244;325;386;426;426;426;426;430;432;528;601;127;281;347;359;431;431;431;462;558;559;671;837;852;140;308;426;431;558;599;604;621;637;881	1	11	0	44.387	17.3	11.9	0	0	0	0
D0NZI7	D0NZI7	2	2	2	D0NZI7_PHYIT 13 kDa ribonucleoprotein-associated protein OS=Phytophthora infestans (strain T30-4) GN=PITG_19178 PE=4 SV=1	148340000	0	4981900	0	5581900	3262900	1	2	2	2	0	2	1	0	1	1	0	2	1	0	1	1	0	2	1	0	1	1	35.2	35.2	35.2	13.832	128	128	1	5	0	28.672	0	35.2	22.7	0	22.7	12.5
D0P019	D0P019	12	12	2	D0P019_PHYIT Calreticulin OS=Phytophthora infestans (strain T30-4) GN=PITG_18934 PE=3 SV=1	92780000	11906000	0	214190000	14975000	47138000	1	12	12	2	12	5	4	2	10	0	12	5	4	2	10	0	2	2	2	1	2	0	48.9	48.9	10.7	47.29	419	419	1	37	0	323.31	48.9	22	20.3	9.1	41.5	0
D0P0B2	D0P0B2	1	1	1	D0P0B2_PHYIT Eukaryotic translation initiation factor 3 subunit J OS=Phytophthora infestans (strain T30-4) GN=PITG_19551 PE=3 SV=1	0	0	0	9397400	0	0	1	1	1	1	1	0	0	0	0	0	1	0	0	0	0	0	1	0	0	0	0	0	9.8	9.8	9.8	28.859	264	264	1	1	0.0025316	6.499	9.8	0	0	0	0	0
D0P0F3	D0P0F3	2	2	2	D0P0F3_PHYIT 40S ribosomal protein S30 OS=Phytophthora infestans (strain T30-4) GN=PITG_19669 PE=3 SV=1	0	0	0	0	1816000	5581700	1	2	2	2	0	0	1	0	2	0	0	0	1	0	2	0	0	0	1	0	2	0	14	14	14	9.2456	86	86	1	3	0	14.068	0	0	14	0	14	0
D0P113	D0P113	1	1	1	D0P113_PHYIT Uncharacterized protein OS=Phytophthora infestans (strain T30-4) GN=PITG_19772 PE=4 SV=1	0	4212400	0	0	3895900	0	1	1	1	1	0	0	1	1	0	0	0	0	1	1	0	0	0	0	1	1	0	0	11.2	11.2	11.2	9.106	80	80	1	2	0	6.9541	0	0	11.2	11.2	0	0
D0P1E8	D0P1E8	14	14	2	D0P1E8_PHYIT Uncharacterized protein OS=Phytophthora infestans (strain T30-4) GN=PITG_20344 PE=4 SV=1	262210000	30139000	191760000	158530000	17781000	65472000	1	14	14	2	8	9	6	4	10	9	8	9	6	4	10	9	1	1	1	1	2	1	41.7	41.7	7.5	49.801	465	465	1	48	0	279.26	28	32.9	24.5	15.3	32.7	29
D0P1N0;D0NSZ9;D0NV78;D0P0L0;D0NYB5;D0NPL8	D0P1N0;D0NSZ9;D0NV78	3;2;2;1;1;1	2;1;2;1;1;1	2;1;2;1;1;1	D0P1N0_PHYIT Crinkler (CRN) family protein OS=Phytophthora infestans (strain T30-4) GN=PITG_23175 PE=4 SV=1;D0NSZ9_PHYIT Crinkler (CRN) family protein OS=Phytophthora infestans (strain T30-4) GN=PITG_16144 PE=4 SV=1;D0NV78_PHYIT Crinkler (CRN) family prote	43523000	0	0	8196800	0	0	6	3	2	2	2	2	0	0	0	0	1	1	0	0	0	0	1	1	0	0	0	0	18.3	14.3	14.3	27.212	252	252;325;585;586;586;586	1	2	0	12.212	8.7	13.5	0	0	0	0
D0P1S9	D0P1S9	1	1	1	D0P1S9_PHYIT Uncharacterized protein OS=Phytophthora infestans (strain T30-4) GN=PITG_20384 PE=4 SV=1	28056000	0	0	15357000	0	0	1	1	1	1	1	1	0	0	0	0	1	1	0	0	0	0	1	1	0	0	0	0	8.7	8.7	8.7	22.66	207	207	1	2	0.0024691	6.3122	8.7	8.7	0	0	0	0
D0P1U2;D0RLU3;D0N0S6	D0P1U2;D0RLU3;D0N0S6	2;1;1	2;1;1	2;1;1	D0P1U2_PHYIT NPP1-like protein OS=Phytophthora infestans (strain T30-4) GN=PITG_19938 PE=4 SV=1;D0RLU3_PHYIT NPP1-like protein OS=Phytophthora infestans (strain T30-4) GN=PITG_22053 PE=4 SV=1;D0N0S6_PHYIT NPP1-like protein OS=Phytophthora infestans (strain	37085000	2543400	0	0	0	1794200	3	2	2	2	0	2	0	1	1	0	0	2	0	1	1	0	0	2	0	1	1	0	12.2	12.2	12.2	27.042	245	245;245;245	1	4	0	188.12	0	12.2	0	7.8	7.8	0
D0P1W1	D0P1W1	4	4	4	D0P1W1_PHYIT 40S ribosomal protein S14 OS=Phytophthora infestans (strain T30-4) GN=PITG_19999 PE=3 SV=1	61498000	0	6020000	55274000	6927800	30376000	1	4	4	4	3	1	2	0	3	1	3	1	2	0	3	1	3	1	2	0	3	1	23.3	23.3	23.3	16.061	150	150	1	10	0	30.266	21.3	8.7	11.3	0	21.3	9.3
D0P1Y9	D0P1Y9	1	1	1	D0P1Y9_PHYIT 60S ribosomal protein L5 OS=Phytophthora infestans (strain T30-4) GN=PITG_20188 PE=3 SV=1	13599000	0	0	0	0	0	1	1	1	1	0	1	0	0	0	0	0	1	0	0	0	0	0	1	0	0	0	0	8.7	8.7	8.7	35.844	312	312	1	1	0.0096386	6.0291	0	8.7	0	0	0	0
D0P2D2	D0P2D2	1	1	1	D0P2D2_PHYIT 40S ribosomal protein S13 OS=Phytophthora infestans (strain T30-4) GN=PITG_20264 PE=3 SV=1	31728000	0	0	26506000	3032200	10384000	1	1	1	1	1	1	1	0	1	0	1	1	1	0	1	0	1	1	1	0	1	0	7.9	7.9	7.9	17.261	151	151	1	7	0	28.176	7.9	7.9	7.9	0	7.9	0
D0P2F9	D0P2F9	1	1	1	D0P2F9_PHYIT Fructokinase, putative OS=Phytophthora infestans (strain T30-4) GN=PITG_20465 PE=4 SV=1	0	0	0	9389800	0	0	1	1	1	1	1	0	0	0	0	0	1	0	0	0	0	0	1	0	0	0	0	0	4.1	4.1	4.1	31.652	294	294	1	1	0	6.7443	4.1	0	0	0	0	0
D0P2Q4	D0P2Q4	3	3	3	D0P2Q4_PHYIT Ribosomal protein OS=Phytophthora infestans (strain T30-4) GN=PITG_20795 PE=3 SV=1	91378000	5732700	0	17404000	1934400	4825300	1	3	3	3	1	2	1	1	1	0	1	2	1	1	1	0	1	2	1	1	1	0	27	27	27	11.29	111	111	1	6	0	52.848	11.7	20.7	11.7	15.3	11.7	0
D0P384	D0P384	1	1	1	D0P384_PHYIT Succinyl-CoA:3-ketoacid-coenzyme A transferase OS=Phytophthora infestans (strain T30-4) GN=PITG_21128 PE=3 SV=1	0	0	0	4956400	0	0	1	1	1	1	1	0	0	0	0	0	1	0	0	0	0	0	1	0	0	0	0	0	4.2	4.2	4.2	53.476	497	497	1	1	0	8.3274	4.2	0	0	0	0	0
D0P3I9	D0P3I9	8	8	8	D0P3I9_PHYIT Protein disulfide-isomerase OS=Phytophthora infestans (strain T30-4) GN=PITG_21378 PE=3 SV=1	33745000	2399600	3748300	75371000	2094800	3034800	1	8	8	8	7	3	1	1	1	1	7	3	1	1	1	1	7	3	1	1	1	1	20.8	20.8	20.8	57.322	518	518	1	15	0	56.911	18.7	7.3	1.5	3.1	1.5	2.1
D0P3M8	D0P3M8	1	1	1	D0P3M8_PHYIT Annexin (Annexin) Family OS=Phytophthora infestans (strain T30-4) GN=PITG_21151 PE=4 SV=1	0	0	0	13086000	0	0	1	1	1	1	1	0	0	0	0	0	1	0	0	0	0	0	1	0	0	0	0	0	5.3	5.3	5.3	34.01	304	304	1	1	0.0025773	6.5889	5.3	0	0	0	0	0
D0P3R6	D0P3R6	6	6	6	D0P3R6_PHYIT Elicitin-like protein INF4 OS=Phytophthora infestans (strain T30-4) GN=PITG_21410 PE=4 SV=1	851470000	26533000	99558000	147110000	11807000	9168300	1	6	6	6	4	6	4	3	2	4	4	6	4	3	2	4	4	6	4	3	2	4	55.1	55.1	55.1	12.562	118	118	1	25	0	166.41	44.9	55.1	54.2	38.1	35.6	44.9
D0P3U0	D0P3U0	2	2	2	D0P3U0_PHYIT Eukaryotic translation initiation factor 3 subunit A OS=Phytophthora infestans (strain T30-4) GN=PITG_21393 PE=3 SV=1	0	0	0	3018600	0	0	1	2	2	2	2	0	0	0	0	0	2	0	0	0	0	0	2	0	0	0	0	0	1.7	1.7	1.7	132.45	1154	1154	1	2	0	12.549	1.7	0	0	0	0	0
D0P4B9	D0P4B9	3	3	1	D0P4B9_PHYIT Histone H1, putative OS=Phytophthora infestans (strain T30-4) GN=PITG_21568 PE=3 SV=1	102260000	8277600	6871900	71496000	18613000	28209000	1	3	3	1	3	3	2	2	2	2	3	3	2	2	2	2	1	1	1	1	0	0	19.4	19.4	7.1	26.453	253	253	1	14	0	55.665	19.4	19.4	19.4	19.4	12.3	12.3
D0P4H2	D0P4H2	3	3	3	D0P4H2_PHYIT Fumarylacetoacetate (FAA) hydrolase, putative OS=Phytophthora infestans (strain T30-4) GN=PITG_21620 PE=4 SV=1	0	0	0	11707000	2862800	0	1	3	3	3	2	0	1	0	0	0	2	0	1	0	0	0	2	0	1	0	0	0	16.7	16.7	16.7	30.944	288	288	1	3	0	19.934	11.8	0	4.9	0	0	0
D0RLV7	D0RLV7	3	3	3	D0RLV7_PHYIT Transglutaminase elicitor-like protein OS=Phytophthora infestans (strain T30-4) GN=PITG_22117 PE=4 SV=1	135410000	0	10404000	5255400	0	0	1	3	3	3	1	3	0	0	0	1	1	3	0	0	0	1	1	3	0	0	0	1	17.8	17.8	17.8	33.396	303	303	1	5	0	20.026	5.3	17.8	0	0	0	5.3
D0RM96	D0RM96	12	12	8	D0RM96_PHYIT Uncharacterized protein OS=Phytophthora infestans (strain T30-4) GN=PITG_22406 PE=4 SV=1	878010000	218330000	285400000	916570000	196080000	801760000	1	12	12	8	5	5	11	8	6	3	5	5	11	8	6	3	4	3	7	6	4	2	63.2	63.2	59.7	33.299	318	318	1	42	0	323.31	47.2	39	63.2	61.9	49.7	34.6
REV__D0MUF8	REV__D0MUF8	1	1	1	D0MUF8_PHYIT Uncharacterized protein OS=Phytophthora infestans (strain T30-4) GN=PITG_01932 PE=4 SV=1	23805000	0	0	15746000	0	0	1	1	1	1	1	1	0	0	0	0	1	1	0	0	0	0	1	1	0	0	0	0	0	0	0	659.12	6210	6210	1	2	0.0049383	6.308	0	0	0	0	0	0
REV__D0N7L9	REV__D0N7L9	1	1	1	D0N7L9_PHYIT Protein kinase OS=Phytophthora infestans (strain T30-4) GN=PITG_07248 PE=4 SV=1	0	0	0	0	23399000	0	1	1	1	1	0	0	1	0	0	0	0	0	1	0	0	0	0	0	1	0	0	0	0	0	0	100.34	897	897	1	1	0.007335	6.2105	0	0	0	0	0	0
REV__D0NC13	REV__D0NC13	1	1	1	D0NC13_PHYIT Uncharacterized protein OS=Phytophthora infestans (strain T30-4) GN=PITG_09450 PE=4 SV=1	0	0	0	0	0	4521600	1	1	1	1	0	0	0	0	1	0	0	0	0	0	1	0	0	0	0	0	1	0	0	0	0	176.84	1634	1634	1	1	0.0026247	6.7193	0	0	0	0	0	0
REV__D0RM71	REV__D0RM71	1	1	1	D0RM71_PHYIT Uncharacterized protein OS=Phytophthora infestans (strain T30-4) GN=PITG_22358 PE=4 SV=1	38540000	0	0	0	0	0	1	1	1	1	0	1	0	0	0	0	0	1	0	0	0	0	0	1	0	0	0	0	0	0	0	47.76	434	434	1	1	0.0096618	6.0364	0	0	0	0	0	0
[truncated: 17 more columns]

## Sheet: Table S1B
Table S1B List of proteins with signal peptide or transmembrane domains
#Protein IDs	Majority protein IDs	Transmembrane domain	Phobius Signal peptide	PREDICTION	SignalP4.1	Peptide counts (all)	Peptide counts (razor+unique)	Peptide counts (unique)	Fasta headers	Intensity 1 cont	Intensity 2 cont	Intensity 3 cont	Intensity 1 BFA	Intensity 2 BFA	Intensity 3 BFA	LFQ intensity 1 BFA	LFQ intensity 1 cont	LFQ intensity 2 BFA	LFQ intensity 2 cont	LFQ intensity 3 BFA	LFQ intensity 3 cont	Number of proteins	Peptides	Razor + unique peptides	Unique peptides	Peptides 1 BFA	Peptides 1 cont	Peptides 2 BFA	Peptides 2 cont	Peptides 3 BFA	Peptides 3 cont	Razor + unique peptides 1 BFA	Razor + unique peptides 1 cont	Razor + unique peptides 2 BFA	Razor + unique peptides 2 cont	Razor + unique peptides 3 BFA	Razor + unique peptides 3 cont	Unique peptides 1 BFA	Unique peptides 1 cont	Unique peptides 2 BFA	Unique peptides 2 cont	Unique peptides 3 BFA	Unique peptides 3 cont	Sequence coverage [%]	Unique + razor sequence coverage [%]	Unique sequence coverage [%]	Mol. weight [kDa]	Sequence length	Sequence lengths
D0MQ88	D0MQ88	1	YES	n4-15c21/22o337-355i	YES	5	5	5	D0MQ88_PHYIT Glucan 1,3-beta-glucosidase, putative OS=Phytophthora infestans (strain T30-4) GN=PITG_00219 PE=3 SV=1	250630000	0	5675500	73757000	2083900	7100900	136120000	120590000	0	0	187750000	0	1	5	5	5	4	3	1	1	3	1	4	3	1	1	3	1	4	3	1	1	3	1	16.6	16.6	16.6	38.544	356	356
D0MR13	D0MR13	0	YES	n6-15c20/21o	YES	9	8	8	D0MR13_PHYIT Luminal-binding protein 3 OS=Phytophthora infestans (strain T30-4) GN=PITG_00527 PE=3 SV=1	55279000	800060	0	66937000	1628500	0	77901000	101730000	0	0	0	0	1	9	8	8	9	4	1	1	0	0	8	4	1	1	0	0	8	4	1	1	0	0	19.1	17.4	17.4	72.492	656	656
D0MRY5	D0MRY5	1	YES	n5-16c21/22o402-422i	YES	2	2	2	D0MRY5_PHYIT Carbohydrate-binding protein, putative OS=Phytophthora infestans (strain T30-4) GN=PITG_00894 PE=4 SV=1	6507900	0	12210000	0	0	0	0	6507900	0	0	0	0	1	2	2	2	0	1	0	0	0	1	0	1	0	0	0	1	0	1	0	0	0	1	11.1	11.1	11.1	48.244	469	469
D0MS99	D0MS99	0	YES	n3-14c19/20o	YES	4	4	4	D0MS99_PHYIT Pectinesterase OS=Phytophthora infestans (strain T30-4) GN=PITG_01029 PE=4 SV=1	113730000	23348000	5288400	11447000	0	4174700	0	0	0	133800000	35225000	0	1	4	4	4	1	3	0	2	2	1	1	3	0	2	2	1	1	3	0	2	2	1	24.3	24.3	24.3	36.1	338	338
D0NVP8;D0MSJ5;D0NSZ3;D0MSJ4	D0NVP8;D0MSJ5;D0NSZ3;D0MSJ4	0	YES	n7-18c26/27o	YES	1;1;1;1	1;1;1;1	1;1;1;1	D0NVP8_PHYIT Uncharacterized protein OS=Phytophthora infestans (strain T30-4) GN=PITG_17285 PE=4 SV=1;D0MSJ5_PHYIT Uncharacterized protein OS=Phytophthora infestans (strain T30-4) GN=PITG_01132 PE=4 SV=1;D0NSZ3_PHYIT Uncharacterized protein OS=Phytophthora	20534000	0	0	0	0	0	0	20534000	0	0	0	0	4	1	1	1	0	1	0	0	0	0	0	1	0	0	0	0	0	1	0	0	0	0	6.5	6.5	6.5	29.546	279	279;306;329;329
D0MSS2	D0MSS2	0	YES	n3-11c17/18o	YES	3	3	3	D0MSS2_PHYIT Protease inhibitor EpiC4 OS=Phytophthora infestans (strain T30-4) GN=PITG_00058 PE=3 SV=1	252500000	65153000	42038000	76699000	1000010	4720000	142490000	0	0	0	0	0	1	3	3	3	2	1	0	2	0	1	2	1	0	2	0	1	2	1	0	2	0	1	22.7	22.7	22.7	18.014	172	172
D0MTV8	D0MTV8	0	YES	n8-16c24/25o	YES	2	2	2	D0MTV8_PHYIT Uncharacterized protein OS=Phytophthora infestans (strain T30-4) GN=PITG_01702 PE=4 SV=1	0	0	0	18149000	0	0	33717000	0	0	0	0	0	1	2	2	2	2	0	0	0	0	0	2	0	0	0	0	0	2	0	0	0	0	0	10.6	10.6	10.6	19.169	170	170
D0MUS3	D0MUS3	1	YES	n9-16c22/23o332-352i	YES	3	3	3	D0MUS3_PHYIT Uncharacterized protein OS=Phytophthora infestans (strain T30-4) GN=PITG_02058 PE=4 SV=1	263080000	7109900	17129000	0	0	0	0	263080000	0	0	0	0	1	3	3	3	0	3	0	1	0	2	0	3	0	1	0	2	0	3	0	1	0	2	14.1	14.1	14.1	40.268	389	389
D0MVC6	D0MVC6	0	YES	n3-13c18/19o	YES	6	6	6	D0MVC6_PHYIT Protease inhibitor Epi2 OS=Phytophthora infestans (strain T30-4) GN=PITG_01369 PE=4 SV=1	264580000	73726000	36408000	19919000	7165300	8247900	49502000	293300000	71621000	304180000	104780000	155260000	1	6	6	6	3	5	2	5	2	3	3	5	2	5	2	3	3	5	2	5	2	3	48.7	48.7	48.7	16.505	150	150
D0MVC9	D0MVC9	0	YES	n4-11c16/17o	YES	3	3	3	D0MVC9_PHYIT Protease inhibitor Epi1 OS=Phytophthora infestans (strain T30-4) GN=PITG_22681 PE=4 SV=1	61305000	21746000	8000170	100010	108032	4000123	0	61305000	0	0	0	0	1	3	3	3	0	2	0	1	0	0	0	2	0	1	0	0	0	2	0	1	0	0	24.2	24.2	24.2	16.097	149	149
D0MW00	D0MW00	0	YES	n4-15c19/20o	YES	3	3	3	D0MW00_PHYIT Peptidylprolyl isomerase OS=Phytophthora infestans (strain T30-4) GN=PITG_02305 PE=4 SV=1	23708000	0	0	34845000	19528000	10107000	0	0	115250000	0	121090000	0	1	3	3	3	1	1	3	0	2	0	1	1	3	0	2	0	1	1	3	0	2	0	28.2	28.2	28.2	15.76	142	142
D0MW81	D0MW81	0	YES	n6-17c22/23o	YES	2	2	2	D0MW81_PHYIT Uncharacterized protein OS=Phytophthora infestans (strain T30-4) GN=PITG_02399 PE=4 SV=1	0	8354300	0	3472300	0	7612500	0	0	0	0	60900000	0	1	2	2	2	1	0	0	1	1	0	1	0	0	1	1	0	1	0	0	1	1	0	22.3	22.3	22.3	20.715	193	193
D0MWA1	D0MWA1	2	YES	n3-11c16/17o639-658i679-700o	YES	1	1	1	D0MWA1_PHYIT Cysteine protease family C01A, putative OS=Phytophthora infestans (strain T30-4) GN=PITG_02423 PE=3 SV=1	0	0	0	4103400	0	0	7623000	0	0	0	0	0	1	1	1	1	1	0	0	0	0	0	1	0	0	0	0	0	1	0	0	0	0	0	2.4	2.4	2.4	79.101	710	710
D0MWL3	D0MWL3	0	YES	n3-14c19/20o	YES	1	1	1	D0MWL3_PHYIT Pectinesterase OS=Phytophthora infestans (strain T30-4) GN=PITG_02545 PE=4 SV=1	15464000	0	0	0	0	0	0	15464000	0	0	0	0	1	1	1	1	0	1	0	0	0	0	0	1	0	0	0	0	0	1	0	0	0	0	5.6	5.6	5.6	36.346	338	338
D0MX07	D0MX07	0	YES	n3-14c22/23o	YES	1	1	1	D0MX07_PHYIT NUK6 OS=Phytophthora infestans (strain T30-4) GN=PITG_02706 PE=4 SV=1	17420000	0	0	0	0	0	0	17420000	0	0	0	0	1	1	1	1	0	1	0	0	0	0	0	1	0	0	0	0	0	1	0	0	0	0	2.2	2.2	2.2	81.59	721	721
D0MY26	D0MY26	0	YES	n3-14c19/20o	YES	1	1	1	D0MY26_PHYIT Uncharacterized protein OS=Phytophthora infestans (strain T30-4) GN=PITG_03616 PE=4 SV=1	50148000	0	9461100	19477000	1804200	0	0	0	0	0	0	38320000	1	1	1	1	1	1	1	0	0	1	1	1	1	0	0	1	1	1	1	0	0	1	5.7	5.7	5.7	21.042	211	211
D0MY49;D0MY47	D0MY49;D0MY47	0	YES	n5-16c21/22o	YES	10;7	10;7	10;7	D0MY49_PHYIT Cellulose binding elicitor lectin (CBEL), putative OS=Phytophthora infestans (strain T30-4) GN=PITG_03639 PE=4 SV=1;D0MY47_PHYIT Cellulose binding elicitor lectin (CBEL), putative OS=Phytophthora infestans (strain T30-4) GN=PITG_03637 PE=4 SV=	1411000000	129330000	1669000000	1258000000	533530000	382260000	2190800000	1421800000	2588900000	774820000	4963600000	6625300000	2	10	10	10	6	5	9	5	6	4	6	5	9	5	6	4	6	5	9	5	6	4	46.9	46.9	46.9	27.124	262	262;167
D0MZ63	D0MZ63	0	YES	n3-11c16/17o	YES	11	11	11	D0MZ63_PHYIT Cysteine protease family C01A, putative OS=Phytophthora infestans (strain T30-4) GN=PITG_03020 PE=3 SV=1	61333000	31978000	2311500	142090000	18157000	16438000	152300000	108090000	164330000	0	176650000	0	1	11	11	11	7	3	5	4	3	1	7	3	5	4	3	1	7	3	5	4	3	1	21.3	21.3	21.3	58.419	535	535
D0MZZ6	D0MZZ6	26	YES	n8-19c24/25o446-465i474-493o499-517i524-542o548-565i572-593o626-645i960-978o990-1014i1026-1046o1058-1077i1089-1108o1120-1138i1150-1171o1177-1202i2062-2084o2104-2125i2137-2155o2161-2178i2199-2217o2223-2240i2298-2316o2328-2350i2362-2382o2388-2407i2419-2441o	YES	1	1	1	D0MZZ6_PHYIT Callose synthase, putative OS=Phytophthora infestans (strain T30-4) GN=PITG_03335 PE=4 SV=1	0	0	0	5735900	0	0	10656000	0	0	0	0	0	1	1	1	1	1	0	0	0	0	0	1	0	0	0	0	0	1	0	0	0	0	0	0.5	0.5	0.5	297.29	2631	2631
D0N0L0	D0N0L0	0	YES	n6-15c20/21o	YES	1	1	1	D0N0L0_PHYIT Small cellulose binding protein, putative OS=Phytophthora infestans (strain T30-4) GN=PITG_04114 PE=4 SV=1	11122000	0	3157500	0	0	0	0	0	0	0	0	12788000	1	1	1	1	0	1	0	0	0	1	0	1	0	0	0	1	0	1	0	0	0	1	10	10	10	14.215	130	130
D0N0L9	D0N0L9	0	YES	n8-18c23/24o	YES	7	7	7	D0N0L9_PHYIT Glycosyl transferase, putative OS=Phytophthora infestans (strain T30-4) GN=PITG_04125 PE=4 SV=1	720360000	40143000	72445000	110350000	0	2715900	242900000	578290000	0	331010000	0	299760000	1	7	7	7	3	7	0	2	1	4	3	7	0	2	1	4	3	7	0	2	1	4	22.6	22.6	22.6	49.237	461	461
D0N0V1	D0N0V1	0	YES	n5-15c19/20o	YES	1	1	1	D0N0V1_PHYIT NPP1-like protein (Fragment) OS=Phytophthora infestans (strain T30-4) GN=PITG_22734 PE=4 SV=1	152270000	7131500	24748000	21174000	2124200	3314800	0	0	0	0	0	100230000	1	1	1	1	1	1	1	1	1	1	1	1	1	1	1	1	1	1	1	1	1	1	11.9	11.9	11.9	18.322	168	168
D0N1A4	D0N1A4	1	YES	n4-14c19/20o175-194i	YES	2	2	2	D0N1A4_PHYIT Uncharacterized protein OS=Phytophthora infestans (strain T30-4) GN=PITG_04449 PE=4 SV=1	101430000	0	0	13887000	0	2603400	0	101430000	0	0	0	0	1	2	2	2	1	2	0	0	1	0	1	2	0	0	1	0	1	2	0	0	1	0	14.4	14.4	14.4	23.246	222	222
D0N2B4	D0N2B4	0	YES	n17-27c32/33o	YES	7	7	7	D0N2B4_PHYIT Uncharacterized protein OS=Phytophthora infestans (strain T30-4) GN=PITG_04900 PE=4 SV=1	284270000	119700000	56769000	109450000	62596000	51876000	266580000	341990000	429070000	455540000	496720000	336360000	1	7	7	7	6	5	6	6	4	3	6	5	6	6	4	3	6	5	6	6	4	3	25.9	25.9	25.9	29.027	270	270
D0N2T6;D0N2T7;D0RLY4	D0N2T6;D0N2T7;D0RLY4	0	YES	n3-14c19/20o	YES	2;2;1	2;2;1	2;2;1	D0N2T6_PHYIT Epi6-like protease inhibitor OS=Phytophthora infestans (strain T30-4) GN=PITG_05437 PE=4 SV=1;D0N2T7_PHYIT Protease inhibitor Epi6 OS=Phytophthora infestans (strain T30-4) GN=PITG_05440 PE=4 SV=1;D0RLY4_PHYIT Kazal-type serine protease inhibit	19756000	1560800	2264600	1010200	1000210	400010	0	33222000	0	0	0	0	3	2	2	2	0	2	0	0	0	0	0	2	0	0	0	0	0	2	0	0	0	0	12.8	12.8	12.8	34.06	321	321;322;271
D0N3D4	D0N3D4	1	YES	n6-16c20/21o388-404i	YES	4	4	4	D0N3D4_PHYIT Putative GPI-anchored serine rich tenascin-like glycoprotein OS=Phytophthora infestans (strain T30-4) GN=PITG_05660 PE=4 SV=1	127600000	7611200	24598000	42945000	5666400	13749000	82026000	114690000	0	0	117900000	102380000	1	4	4	4	3	4	1	1	3	3	3	4	1	1	3	3	3	4	1	1	3	3	13.1	13.1	13.1	41.542	405	405
D0N3P2	D0N3P2	0	YES	n10-18c23/24o	YES	28	28	28	D0N3P2_PHYIT Secretory protein OPEL OS=Phytophthora infestans (strain T30-4) GN=PITG_05156 PE=4 SV=1	5337600000	288190000	153000000	135470000	1221600	4328900	277480000	4842300000	0	1559800000	0	1046700000	1	28	28	28	6	25	1	9	1	10	6	25	1	9	1	10	6	25	1	9	1	10	71.9	71.9	71.9	52.162	488	488
D0N4L1	D0N4L1	1	YES	n4-14c19/20o362-381i	YES	6	6	6	D0N4L1_PHYIT Uncharacterized protein OS=Phytophthora infestans (strain T30-4) GN=PITG_06325 PE=4 SV=1	273410000	60290000	33932000	141190000	21627000	9998400	203580000	218760000	184400000	380520000	139040000	149250000	1	6	6	6	5	6	3	2	2	3	5	6	3	2	2	3	5	6	3	2	2	3	18.1	18.1	18.1	39.007	382	382
D0N5D5	D0N5D5	1	YES	n6-14c22/23o245-268i	YES	1	1	1	D0N5D5_PHYIT Uncharacterized protein OS=Phytophthora infestans (strain T30-4) GN=PITG_06662 PE=4 SV=1	20705000	0	0	0	0	0	0	20705000	0	0	0	0	1	1	1	1	0	1	0	0	0	0	0	1	0	0	0	0	0	1	0	0	0	0	2.8	2.8	2.8	67.496	647	647
D0N631	D0N631	0	YES	n6-17c29/30o	YES	5	5	5	D0N631_PHYIT Uncharacterized protein OS=Phytophthora infestans (strain T30-4) GN=PITG_05945 PE=4 SV=1	901200000	0	38332000	0	0	0	0	901200000	0	0	0	155250000	1	5	5	5	0	5	0	0	0	2	0	5	0	0	0	2	0	5	0	0	0	2	52.4	52.4	52.4	60.411	618	618
D0N7K4	D0N7K4	9	YES	n5-17c22/23o350-369i422-442o448-466i473-493o499-523i535-555o575-596i721-744o750-767i	YES	2	2	2	D0N7K4_PHYIT GPI inositol-deacylase, putative OS=Phytophthora infestans (strain T30-4) GN=PITG_07233 PE=4 SV=1	656240	0	0	0	0	2986300	0	0	0	0	23891000	0	1	2	2	2	0	1	0	0	1	0	0	1	0	0	1	0	0	1	0	0	1	0	4.4	4.4	4.4	92.92	838	838
D0N7M0	D0N7M0	1	YES	n6-16c21/22o321-338i	YES	3	3	3	D0N7M0_PHYIT Uncharacterized protein OS=Phytophthora infestans (strain T30-4) GN=PITG_07249 PE=4 SV=1	113860000	15217000	0	16201000	0	6117400	34079000	108130000	0	83553000	55532000	0	1	3	3	3	3	3	0	3	2	0	3	3	0	3	2	0	3	3	0	3	2	0	18.9	18.9	18.9	34.964	339	339
D0N801	D0N801	1	YES	n8-19c24/25o2672-2693i	YES	1	1	1	D0N801_PHYIT Uncharacterized protein OS=Phytophthora infestans (strain T30-4) GN=PITG_06741 PE=4 SV=1	7633000	0	0	0	0	0	0	7633000	0	0	0	0	1	1	1	1	0	1	0	0	0	0	0	1	0	0	0	0	0	1	0	0	0	0	0.9	0.9	0.9	274.28	2694	2694
D0N8K1	D0N8K1	0	YES	n3-13c18/19o	YES	3	3	3	D0N8K1_PHYIT Uncharacterized protein OS=Phytophthora infestans (strain T30-4) GN=PITG_07529 PE=4 SV=1	359490000	6246600	33623000	159070000	47855000	11339000	300740000	299990000	304830000	0	124420000	232950000	1	3	3	3	2	3	2	1	1	1	2	3	2	1	1	1	2	3	2	1	1	1	30.9	30.9	30.9	15.031	136	136
D0N8P1;D0RM35;D0P1N3;D0RMD5;D0N8P8;D0N8P5;D0N8P4	D0N8P1	0	YES	n6-16c21/22o	YES	3;1;1;1;1;1;1	3;1;1;1;1;1;1	3;1;1;1;1;1;1	D0N8P1_PHYIT Uncharacterized protein OS=Phytophthora infestans (strain T30-4) GN=PITG_07573 PE=4 SV=1	44129000	0	0	0	0	0	0	44129000	0	0	0	0	7	3	3	3	0	3	0	0	0	0	0	3	0	0	0	0	0	3	0	0	0	0	6.7	6.7	6.7	71.806	698	698;111;145;293;420;444;542
D0N9X8	D0N9X8	0	YES	n5-15c23/24o	YES	1	1	1	D0N9X8_PHYIT Uncharacterized protein OS=Phytophthora infestans (strain T30-4) GN=PITG_07833 PE=4 SV=1	26343000	0	0	0	0	0	0	26343000	0	0	0	0	1	1	1	1	0	1	0	0	0	0	0	1	0	0	0	0	0	1	0	0	0	0	6.8	6.8	6.8	26.127	264	264
D0NBV1;D0NBV5;D0NBV4	D0NBV1	0	YES	n7-17c21/22o	YES	5;2;2	5;2;2	3;0;2	D0NBV1_PHYIT Protease inhibitor EpiC1 OS=Phytophthora infestans (strain T30-4) GN=PITG_09169 PE=4 SV=1	120070000	14317000	17431000	27471000	4265800	17372000	53716000	0	0	0	136290000	0	3	5	5	3	2	2	1	2	3	2	2	2	1	2	3	2	1	2	1	1	2	1	46.8	46.8	31	13.711	126	126;108;125
D0NCN0	D0NCN0	0	YES	n6-16c21/22o	YES	2	2	2	D0NCN0_PHYIT NPP1-like protein OS=Phytophthora infestans (strain T30-4) GN=PITG_09716 PE=4 SV=1	6446800	0	0	0	0	2060400	0	0	0	0	16484000	0	1	2	2	2	0	1	0	0	1	0	0	1	0	0	1	0	0	1	0	0	1	0	12	12	12	27.82	250	250
D0NCU6	D0NCU6	0	YES	n3-15c20/21o	YES	2	2	2	D0NCU6_PHYIT Small cysteine rich protein SCR108 OS=Phytophthora infestans (strain T30-4) GN=PITG_09793 PE=4 SV=1	167360000	0	60962000	56748000	10738000	0	0	0	0	0	0	246910000	1	2	2	2	1	1	1	0	0	1	1	1	1	0	0	1	1	1	1	0	0	1	17.3	17.3	17.3	21.922	202	202
D0NCV1;D0NEL9	D0NCV1;D0NEL9	1	YES	n10-21c26/27o652-676i	YES	4;3	4;3	4;3	D0NCV1_PHYIT Glucan 1,3-beta-glucosidase, putative OS=Phytophthora infestans (strain T30-4) GN=PITG_09798 PE=4 SV=1;D0NEL9_PHYIT Glucan 1,3-beta-glucosidase, putative OS=Phytophthora infestans (strain T30-4) GN=PITG_10218 PE=3 SV=1	97834000	0	6384500	48977000	0	0	90385000	98436000	0	0	0	0	2	4	4	4	3	3	0	0	0	1	3	3	0	0	0	1	3	3	0	0	0	1	10.2	10.2	10.2	77.549	694	694;618
D0NE48	D0NE48	0	YES	n3-13c18/19o	YES	1	1	1	D0NE48_PHYIT Alpha-mannosidase OS=Phytophthora infestans (strain T30-4) GN=PITG_10031 PE=3 SV=1	0	0	0	0	916170	0	0	0	7294800	0	0	0	1	1	1	1	0	0	1	0	0	0	0	0	1	0	0	0	0	0	1	0	0	0	2.2	2.2	2.2	114.62	1023	1023
D0NEY9	D0NEY9	0	YES	n3-14c19/20o	YES	5	5	5	D0NEY9_PHYIT Cellulose binding elicitor lectin (CBEL), putative OS=Phytophthora infestans (strain T30-4) GN=PITG_10284 PE=4 SV=1	0	3061500	2736000	0	10878000	13695000	0	0	127270000	0	68903000	0	1	5	5	5	0	0	3	1	4	1	0	0	3	1	4	1	0	0	3	1	4	1	23.4	23.4	23.4	41.694	384	384
D0NFV4	D0NFV4	0	YES	n6-15c20/21o	YES	4	4	4	D0NFV4_PHYIT Thioredoxin-like protein OS=Phytophthora infestans (strain T30-4) GN=PITG_10972 PE=3 SV=1	33599000	0	2896700	30091000	0	2792200	55900000	0	0	0	0	0	1	4	4	4	3	2	0	0	1	1	3	2	0	0	1	1	3	2	0	0	1	1	15.7	15.7	15.7	39.688	362	362
D0NG31	D0NG31	0	YES	n5-15c27/28o	YES	4	2	2	D0NG31_PHYIT Uncharacterized protein OS=Phytophthora infestans (strain T30-4) GN=PITG_11058 PE=4 SV=1	0	5833500	0	2725500	4387100	5828700	0	0	0	0	46630000	0	1	4	2	2	3	2	2	2	4	1	1	0	1	1	2	0	1	0	1	1	2	0	26	17.8	17.8	15.715	146	146
D0NG33;D0NG34;D0NG32	D0NG33	0	YES	n5-15c20/21o	YES	14;3;2	14;3;2	12;3;0	D0NG33_PHYIT Uncharacterized protein OS=Phytophthora infestans (strain T30-4) GN=PITG_11060 PE=4 SV=1	920620000	255280000	245780000	321450000	203810000	64298000	604560000	939380000	1168200000	1154700000	511910000	1754600000	3	14	14	12	10	9	11	10	7	7	10	9	11	10	7	7	8	7	10	9	5	6	61	61	61	17.423	164	164;152;134
D0NGW1	D0NGW1	1	YES	n3-13c18/19o470-493i	YES	1	1	1	D0NGW1_PHYIT Carbohydrate-binding protein, putative OS=Phytophthora infestans (strain T30-4) GN=PITG_10701 PE=4 SV=1	9063500	0	0	0	0	0	0	9063500	0	0	0	0	1	1	1	1	0	1	0	0	0	0	0	1	0	0	0	0	0	1	0	0	0	0	3.7	3.7	3.7	55.671	534	534
D0NGW7	D0NGW7	0	YES	n9-20c31/32o	YES	3	3	3	D0NGW7_PHYIT Peptidyl-prolyl cis-trans isomerase OS=Phytophthora infestans (strain T30-4) GN=PITG_10707 PE=4 SV=1	20342000	2240300	0	66657000	0	7966400	123830000	0	0	0	0	0	1	3	3	3	2	1	0	1	1	0	2	1	0	1	1	0	2	1	0	1	1	0	20.9	20.9	20.9	16.426	148	148
D0NIC0	D0NIC0	1	YES	n5-16c22/23o455-474i	YES	4	4	3	D0NIC0_PHYIT Uncharacterized protein OS=Phytophthora infestans (strain T30-4) GN=PITG_11689 PE=4 SV=1	88934000	4037500	0	28097000	0	0	53526000	87604000	0	0	0	0	1	4	4	3	3	4	0	1	0	0	3	4	0	1	0	0	3	3	0	1	0	0	19.2	19.2	13.9	50.403	475	475
D0NT00;D0NIC3	D0NT00;D0NIC3	0	YES	n3-14c22/23o	YES	2;2	2;2	2;2	D0NT00_PHYIT Small cysteine rich protein SCR108-like protein OS=Phytophthora infestans (strain T30-4) GN=PITG_16145 PE=4 SV=1;D0NIC3_PHYIT Uncharacterized protein OS=Phytophthora infestans (strain T30-4) GN=PITG_11692 PE=4 SV=1	3721600	0	4674100	0	2271000	3025500	0	0	0	0	0	18931000	2	2	2	2	0	1	1	0	1	1	0	1	1	0	1	1	0	1	1	0	1	1	10.4	10.4	10.4	21.116	192	192;214
D0NIG7	D0NIG7	1	YES	n3-14c19/20o492-513i	YES	1	1	1	D0NIG7_PHYIT Uncharacterized protein OS=Phytophthora infestans (strain T30-4) GN=PITG_11755 PE=4 SV=1	18374000	11094000	0	5451300	2335800	1707900	0	0	0	0	13663000	0	1	1	1	1	1	1	1	1	1	0	1	1	1	1	1	0	1	1	1	1	1	0	5.4	5.4	5.4	54.329	514	514
D0RM91;D0NL56;D0NL46;D0NIK2;D0NIK3;D0NL57;D0NL38;D0NL42;D0P4Z8;D0NL43;D0NL53;D0NL54;D0NL58;D0NL49;D0NL45;D0NL50;D0P4M2;D0NL41;D0NL44;D0P1L7	D0RM91;D0NL56;D0NL46;D0NIK2;D0NIK3;D0NL57;D0NL38;D0NL42;D0P4Z8;D0NL43;D0NL53;D0NL54;D0NL58;D0NL49;D0NL45;D0NL50;D0P4M2	0	YES	n7-18c23/24o	YES	4;4;4;4;4;4;4;4;3;3;3;3;3;3;3;2;2;1;1;1	1;1;1;1;1;1;1;1;1;0;0;1;0;1;1;0;1;0;0;0	0;0;0;0;0;0;0;0;0;0;0;0;0;0;0;0;0;0;0;0	D0RM91_PHYIT IpiB1 family glycine-rich protein OS=Phytophthora infestans (strain T30-4) GN=PITG_22396 PE=4 SV=1;D0NL56_PHYIT IpiB1 family glycine-rich protein OS=Phytophthora infestans (strain T30-4) GN=PITG_12781 PE=4 SV=1;D0NL46_PHYIT Glycine-rich protei	0	7841300	0	0	0	0	0	0	0	45549000	0	0	20	4	1	0	1	1	0	3	0	0	0	0	0	1	0	0	0	0	0	0	0	0	24	5.4	0	22.321	258	258;283;286;289;300;343;345;355;233;251;292;302;317;320;324;278;288;199;336;598
D0NIK4;D0NL52;D0NL39	D0NIK4;D0NL52;D0NL39	0	YES	n7-18c23/24o	YES	4;4;3	4;4;3	0;0;0	D0NIK4_PHYIT IpiB3-like protein OS=Phytophthora infestans (strain T30-4) GN=PITG_11341 PE=4 SV=1;D0NL52_PHYIT Uncharacterized protein OS=Phytophthora infestans (strain T30-4) GN=PITG_12777 PE=4 SV=1;D0NL39_PHYIT Uncharacterized protein OS=Phytophthora infe	29333000	30860000	0	1740000	0	0	0	40021000	0	168570000	0	0	3	4	4	0	1	2	0	3	0	0	1	2	0	3	0	0	0	0	0	0	0	0	23.6	23.6	0	26.748	314	314;330;343
D0NIP0	D0NIP0	0	YES	n4-15c23/24o	YES	1	1	1	D0NIP0_PHYIT Lipase, putative OS=Phytophthora infestans (strain T30-4) GN=PITG_11388 PE=4 SV=1	7448200	0	0	5414600	0	1211000	0	0	0	0	9688400	0	1	1	1	1	1	1	0	0	1	0	1	1	0	0	1	0	1	1	0	0	1	0	2.4	2.4	2.4	50.04	461	461
D0NIT3	D0NIT3	0	YES	n3-14c22/23o	YES	6	6	6	D0NIT3_PHYIT Uncharacterized protein OS=Phytophthora infestans (strain T30-4) GN=PITG_11450 PE=4 SV=1	405730000	25815000	194310000	366490000	92651000	118910000	407800000	715920000	738970000	712490000	654300000	460040000	1	6	6	6	5	4	3	1	4	3	5	4	3	1	4	3	5	4	3	1	4	3	54.9	54.9	54.9	13.389	122	122
D0NK37	D0NK37	0	YES	n6-19c24/25o	YES	1	1	1	D0NK37_PHYIT Secreted RxLR effector peptide protein, putative (Fragment) OS=Phytophthora infestans (strain T30-4) GN=PITG_13018 PE=4 SV=1	0	0	0	11384000	0	0	21148000	0	0	0	0	0	1	1	1	1	1	0	0	0	0	0	1	0	0	0	0	0	1	0	0	0	0	0	5.2	5.2	5.2	23.706	212	212
D0NKU2	D0NKU2	0	YES	n5-15c20/21o	YES	3	3	3	D0NKU2_PHYIT Elicitin-like protein OS=Phytophthora infestans (strain T30-4) GN=PITG_12562 PE=4 SV=1	564670000	21374000	13256000	212650000	35569000	16537000	385970000	460890000	172420000	223980000	185770000	0	1	3	3	3	3	3	3	2	3	1	3	3	3	2	3	1	3	3	3	2	3	1	18.6	18.6	18.6	17.735	177	177
D0NNB0	D0NNB0	0	YES	n3-12c17/18o	YES	1	1	1	D0NNB0_PHYIT Uncharacterized protein OS=Phytophthora infestans (strain T30-4) GN=PITG_14005 PE=4 SV=1	17741000	0	0	0	0	0	0	17741000	0	0	0	0	1	1	1	1	0	1	0	0	0	0	0	1	0	0	0	0	0	1	0	0	0	0	3.3	3.3	3.3	53.842	509	509
D0NNQ8	D0NNQ8	1	YES	n10-22c27/28o480-499i	YES	5	5	5	D0NNQ8_PHYIT 1,3-beta-glucanosyltransferase OS=Phytophthora infestans (strain T30-4) GN=PITG_14141 PE=3 SV=1	215640000	7382000	28284000	25031000	0	0	0	176360000	0	103550000	0	93163000	1	5	5	5	1	5	0	3	0	2	1	5	0	3	0	2	1	5	0	3	0	2	14.6	14.6	14.6	54.624	500	500
D0NNT7;D0NNT6	D0NNT7;D0NNT6	0	YES	n3-14c18/19o	YES	3;2	3;2	3;2	D0NNT7_PHYIT Glutamine synthetase OS=Phytophthora infestans (strain T30-4) GN=PITG_14180 PE=3 SV=1;D0NNT6_PHYIT Glutamine synthetase OS=Phytophthora infestans (strain T30-4) GN=PITG_14179 PE=3 SV=1	0	0	0	23288000	945350	0	43263000	0	0	0	0	0	2	3	3	3	2	0	1	0	0	0	2	0	1	0	0	0	2	0	1	0	0	0	8.2	8.2	8.2	36.694	331	331;228
D0NQ00;D0P0T9	D0NQ00;D0P0T9	0	YES	n6-16c20/21o	YES	3;3	3;3	3;3	D0NQ00_PHYIT Uncharacterized protein OS=Phytophthora infestans (strain T30-4) GN=PITG_14496 PE=4 SV=1;D0P0T9_PHYIT Uncharacterized protein OS=Phytophthora infestans (strain T30-4) GN=PITG_19489 PE=4 SV=1	0	0	9005900	16759000	0	5289300	0	0	0	0	42315000	0	2	3	3	3	2	0	0	0	2	1	2	0	0	0	2	1	2	0	0	0	2	1	18.1	18.1	18.1	35.377	331	331;334
D0NR25	D0NR25	0	YES	n5-14c19/20o	YES	12	2	2	D0NR25_PHYIT Calreticulin OS=Phytophthora infestans (strain T30-4) GN=PITG_15358 PE=3 SV=1	12470000	3852500	0	27875000	2521300	911570	51784000	0	0	0	0	0	1	12	2	2	12	4	3	2	9	0	2	1	1	1	1	0	2	1	1	1	1	0	48.9	10.7	10.7	47.292	419	419
D0NS54	D0NS54	1	YES	n16-27c32/33o773-794i	YES	2	2	2	D0NS54_PHYIT Uncharacterized protein OS=Phytophthora infestans (strain T30-4) GN=PITG_15969 PE=4 SV=1	29641000	0	0	0	0	0	0	29641000	0	0	0	0	1	2	2	2	0	2	0	0	0	0	0	2	0	0	0	0	0	2	0	0	0	0	3.2	3.2	3.2	83.305	839	839
D0NSK6	D0NSK6	0	YES	n3-14c22/23o	YES	10	10	10	D0NSK6_PHYIT Glycoside hydrolase, putative OS=Phytophthora infestans (strain T30-4) GN=PITG_15980 PE=4 SV=1	290380000	27308000	11186000	10026000	0	0	33253000	283150000	0	147070000	0	49458000	1	10	10	10	2	7	0	6	0	2	2	7	0	6	0	2	2	7	0	6	0	2	29.3	29.3	29.3	49.43	443	443
D0NSN5	D0NSN5	0	YES	n3-14c19/20o	YES	1	1	1	D0NSN5_PHYIT Ribonuclease, putative OS=Phytophthora infestans (strain T30-4) GN=PITG_16015 PE=3 SV=1	151700000	8357400	20508000	19274000	0	0	0	0	0	0	0	83062000	1	1	1	1	1	1	1	1	0	1	1	1	1	1	0	1	1	1	1	1	0	1	3.8	3.8	3.8	33.185	313	313
D0NTI4	D0NTI4	0	YES	n6-16c23/24o	YES	1	1	1	D0NTI4_PHYIT Secreted RxLR effector peptide protein, putative OS=Phytophthora infestans (strain T30-4) GN=PITG_16275 PE=4 SV=1	12498000	0	0	0	0	0	0	12498000	0	0	0	0	1	1	1	1	0	1	0	0	0	0	0	1	0	0	0	0	0	1	0	0	0	0	7.6	7.6	7.6	18.748	170	170
D0NUD3	D0NUD3	0	YES	n3-13c18/19o	YES	1	1	1	D0NUD3_PHYIT Elicitin-like protein OS=Phytophthora infestans (strain T30-4) GN=PITG_16907 PE=4 SV=1	42189000	9707900	0	17367000	4934600	2370100	0	0	0	0	18961000	0	1	1	1	1	1	1	1	1	1	0	1	1	1	1	1	0	1	1	1	1	1	0	4.5	4.5	4.5	34.309	334	334
D0NVM5	D0NVM5	0	YES	n6-14c19/20o	YES	1	1	1	D0NVM5_PHYIT Carbohydrate esterase, putative OS=Phytophthora infestans (strain T30-4) GN=PITG_17257 PE=4 SV=1	10169000	0	0	0	0	0	0	10169000	0	0	0	0	1	1	1	1	0	1	0	0	0	0	0	1	0	0	0	0	0	1	0	0	0	0	2.7	2.7	2.7	68.667	675	675
D0NX36;D0NIB9	D0NX36	0	YES	n6-16c20/21o	YES	13;1	1;0	0;0	D0NX36_PHYIT Uncharacterized protein OS=Phytophthora infestans (strain T30-4) GN=PITG_18119 PE=4 SV=1	58723000	11547000	22017000	48244000	12602000	10901000	0	0	0	0	0	89175000	2	13	1	0	8	9	6	4	9	9	1	1	1	1	1	1	0	0	0	0	0	0	32.5	6.5	0	64.681	613	613;379
D0NXB9	D0NXB9	0	YES	n3-14c19/20o	YES	4	4	4	D0NXB9_PHYIT Chitinase, putative OS=Phytophthora infestans (strain T30-4) GN=PITG_17947 PE=4 SV=1	296610000	28757000	12687000	54084000	2799200	3337600	96302000	292280000	0	129770000	0	97173000	1	4	4	4	2	2	1	4	1	2	2	2	1	4	1	2	2	2	1	4	1	2	26.5	26.5	26.5	25.734	234	234
D0NXV5	D0NXV5	0	YES	n6-17c25/26o	YES	3	3	3	D0NXV5_PHYIT Glutathione peroxidase OS=Phytophthora infestans (strain T30-4) GN=PITG_18316 PE=3 SV=1	14647000	8384500	0	8011500	6239500	0	0	0	0	48705000	0	0	1	3	3	3	1	1	1	2	0	0	1	1	1	2	0	0	1	1	1	2	0	0	5.7	5.7	5.7	124.09	1103	1103
D0NYL6;D0NX35;D0P1E9;D0NYL7;D0NX34	D0NYL6	0	YES	n6-16c20/21o	YES	10;2;1;1;1	9;1;1;1;1	8;1;1;1;1	D0NYL6_PHYIT Uncharacterized protein OS=Phytophthora infestans (strain T30-4) GN=PITG_18396 PE=4 SV=1	46305000	10445000	25754000	21778000	25708000	27451000	58141000	61340000	171240000	117690000	173140000	94486000	5	10	9	8	4	4	6	3	8	3	3	3	5	2	7	2	3	3	5	2	6	2	39.3	33.3	33.3	70.337	661	661;261;286;423;423
D0NZG7;D0NZG6;D0P0L8;D0NUT2;D0P0M0;D0NUS9;D0NUR2;D0NZM3;D0NNF1;D0P1X3;D0NUR0;D0NZG5;D0NUS0;D0P4E2;D0NWT7;D0P0M2;D0NUT4;D0P1X4;D0NUS8;D0NUR3;D0NUR8;D0NNF2;D0P0L6;D0NUT8;D0P377;D0NZM1;D0NZM6;D0NNE9;D0P1X5;D0NUS5;D0NUR9;D0NZG8;D0P0M3;D0NZH2;D0NZH1;D0NUR6;D0NJ03;D0NNE8;D0P3E1;D0NUU0;D0NUT6;D0NUR4;D0NJ10;D0NUT1;D0NJ08;D0NNE6;D0N3T7	D0NZG7;D0NZG6;D0P0L8;D0NUT2;D0P0M0;D0NUS9;D0NUR2;D0NZM3;D0NNF1;D0P1X3;D0NUR0;D0NZG5;D0NUS0	0	YES	n2-12c17/18o	YES	7;5;5;5;5;5;5;5;5;4;4;4;4;3;3;3;3;3;3;3;3;3;3;3;2;2;2;2;2;2;2;2;2;2;2;2;2;1;1;1;1;1;1;1;1;1;1	7;5;5;5;5;5;5;5;5;4;4;4;4;3;3;3;3;3;3;3;3;3;3;3;2;2;2;2;2;2;2;2;2;2;2;2;2;1;1;1;1;1;1;1;1;1;1	6;5;5;5;4;4;4;4;4;3;3;4;3;3;3;2;3;3;3;3;3;3;2;2;2;1;1;1;2;2;2;1;1;1;1;1;1;0;1;1;1;0;1;0;1;0;0	D0NZG7_PHYIT Crinkler (CRN) family protein OS=Phytophthora infestans (strain T30-4) GN=PITG_18823 PE=4 SV=1;D0NZG6_PHYIT Crinkler (CRN) family protein (Fragment) OS=Phytophthora infestans (strain T30-4) GN=PITG_18821 PE=4 SV=1;D0P0L8_PHYIT Crinkler (CRN) f	43974000	0	0	57337000	0	0	75207000	75283000	0	0	0	0	47	7	7	6	6	4	0	0	0	0	6	4	0	0	0	0	5	3	0	0	0	0	20.8	20.8	18.9	47.821	428	428;399;426;426;428;428;428;431;431;374;428;428;431;244;325;386;426;426;426;426;430;432;528;601;127;281;347;359;431;431;431;462;558;559;671;837;852;140;308;426;431;558;599;604;621;637;881
D0P019	D0P019	0	YES	n5-14c19/20o	YES	12	12	2	D0P019_PHYIT Calreticulin OS=Phytophthora infestans (strain T30-4) GN=PITG_18934 PE=3 SV=1	92780000	11906000	0	214190000	14975000	47138000	339180000	113120000	191810000	99317000	312770000	0	1	12	12	2	12	5	4	2	10	0	12	5	4	2	10	0	2	2	2	1	2	0	48.9	48.9	10.7	47.29	419	419
D0P1U2;D0RLU3;D0N0S6	D0P1U2;D0RLU3;D0N0S6	0	YES	n5-15c19/20o	YES	2;1;1	2;1;1	2;1;1	D0P1U2_PHYIT NPP1-like protein OS=Phytophthora infestans (strain T30-4) GN=PITG_19938 PE=4 SV=1;D0RLU3_PHYIT NPP1-like protein OS=Phytophthora infestans (strain T30-4) GN=PITG_22053 PE=4 SV=1;D0N0S6_PHYIT NPP1-like protein OS=Phytophthora infestans (strain	37085000	2543400	0	0	0	1794200	0	37085000	0	0	0	0	3	2	2	2	0	2	0	1	1	0	0	2	0	1	1	0	0	2	0	1	1	0	12.2	12.2	12.2	27.042	245	245;245;245
D0P2Q4	D0P2Q4	0	YES	n4-12c21/22o	YES	3	3	3	D0P2Q4_PHYIT Ribosomal protein OS=Phytophthora infestans (strain T30-4) GN=PITG_20795 PE=3 SV=1	91378000	5732700	0	17404000	1934400	4825300	0	91378000	0	0	0	0	1	3	3	3	1	2	1	1	1	0	1	2	1	1	1	0	1	2	1	1	1	0	27	27	27	11.29	111	111
D0P3I9	D0P3I9	0	YES	n10-18c23/24o	YES	8	8	8	D0P3I9_PHYIT Protein disulfide-isomerase OS=Phytophthora infestans (strain T30-4) GN=PITG_21378 PE=3 SV=1	33745000	2399600	3748300	75371000	2094800	3034800	121840000	51925000	0	0	0	0	1	8	8	8	7	3	1	1	1	1	7	3	1	1	1	1	7	3	1	1	1	1	20.8	20.8	20.8	57.322	518	518
D0P3R6	D0P3R6	0	YES	n4-15c20/21o	YES	6	6	6	D0P3R6_PHYIT Elicitin-like protein INF4 OS=Phytophthora infestans (strain T30-4) GN=PITG_21410 PE=4 SV=1	851470000	26533000	99558000	147110000	11807000	9168300	302730000	616450000	111440000	288810000	120800000	389590000	1	6	6	6	4	6	4	3	2	4	4	6	4	3	2	4	4	6	4	3	2	4	55.1	55.1	55.1	12.562	118	118
D0MRF1	D0MRF1	0	YES	n16-24c32/33o	NO	5	5	5	D0MRF1_PHYIT Carbonic anhydrase OS=Phytophthora infestans (strain T30-4) GN=PITG_00682 PE=3 SV=1	8147500	6188700	0	87928000	5693900	1863500	139140000	0	69543000	0	0	0	1	5	5	5	5	1	2	1	1	0	5	1	2	1	1	0	5	1	2	1	1	0	18.5	18.5	18.5	37.033	325	325
D0MRU3	D0MRU3	0	YES	n10-20c27/28o	NO	2	2	2	D0MRU3_PHYIT Thioredoxin-dependent peroxide reductase, putative OS=Phytophthora infestans (strain T30-4) GN=PITG_00850 PE=4 SV=1	24852000	0	0	6684700	0	0	0	24852000	0	0	0	0	1	2	2	2	1	2	0	0	0	0	1	2	0	0	0	0	1	2	0	0	0	0	8	8	8	41.774	377	377
D0MRV0	D0MRV0	0	YES	n4-11c16/17o	NO	2	2	2	D0MRV0_PHYIT Uncharacterized protein OS=Phytophthora infestans (strain T30-4) GN=PITG_00857 PE=4 SV=1	21241000	0	0	19954000	0	0	37069000	0	0	0	0	0	1	2	2	2	2	1	0	0	0	0	2	1	0	0	0	0	2	1	0	0	0	0	18.5	18.5	18.5	17.088	157	157
D0MSA9	D0MSA9	0	YES	n4-12c16/17o	NO	2	2	2	D0MSA9_PHYIT 60S acidic ribosomal protein P2, putative OS=Phytophthora infestans (strain T30-4) GN=PITG_01041 PE=3 SV=1	231090000	43550000	0	74914000	17154000	7587700	146380000	222480000	0	0	62103000	0	1	2	2	2	2	2	1	1	2	0	2	2	1	1	2	0	2	2	1	1	2	0	33.6	33.6	33.6	11.552	113	113
D0RLZ3;D0MSD0	D0RLZ3;D0MSD0	0	YES	n8-16c28/29o	NO	2;2	2;2	2;2	D0RLZ3_PHYIT Uncharacterized protein OS=Phytophthora infestans (strain T30-4) GN=PITG_22200 PE=4 SV=1;D0MSD0_PHYIT Uncharacterized protein OS=Phytophthora infestans (strain T30-4) GN=PITG_01064 PE=4 SV=1	88487000	0	12960000	46380000	0	8922700	81012000	64178000	0	0	0	81947000	2	2	2	2	1	2	0	0	1	2	1	2	0	0	1	2	1	2	0	0	1	2	12.8	12.8	12.8	26.443	243	243;243
D0MV79	D0MV79	0	YES	n2-13c18/19o	NO	2	2	2	D0MV79_PHYIT Peptidyl-prolyl cis-trans isomerase OS=Phytophthora infestans (strain T30-4) GN=PITG_01318 PE=4 SV=1	0	0	2502700	29236000	5795900	3263100	54313000	0	0	0	0	0	1	2	2	2	2	0	1	0	1	1	2	0	1	0	1	1	2	0	1	0	1	1	17.6	17.6	17.6	19.086	176	176
D0NI60;D0MVP3	D0NI60;D0MVP3	0	YES	n4-12c17/18o	NO	1;1	1;1	1;1	D0NI60_PHYIT Homoserine dehydrogenase OS=Phytophthora infestans (strain T30-4) GN=PITG_11615 PE=3 SV=1;D0MVP3_PHYIT Homoserine dehydrogenase OS=Phytophthora infestans (strain T30-4) GN=PITG_02182 PE=3 SV=1	13862000	0	0	6354500	0	0	0	13862000	0	0	0	0	2	1	1	1	1	1	0	0	0	0	1	1	0	0	0	0	1	1	0	0	0	0	4.1	4.1	4.1	46.704	437	437;437
D0MZU0	D0MZU0	0	YES	n7-15c27/28o	NO	1	1	1	D0MZU0_PHYIT Pyruvate dehydrogenase E1 component subunit alpha OS=Phytophthora infestans (strain T30-4) GN=PITG_03277 PE=4 SV=1	0	0	0	3514600	0	0	6529200	0	0	0	0	0	1	1	1	1	1	0	0	0	0	0	1	0	0	0	0	0	1	0	0	0	0	0	6.5	6.5	6.5	44.472	402	402
D0NFT3	D0NFT3	0	YES	n4-15c27/28o	NO	1	1	1	D0NFT3_PHYIT Uncharacterized protein OS=Phytophthora infestans (strain T30-4) GN=PITG_10942 PE=4 SV=1	0	0	0	2480600	0	0	4608300	0	0	0	0	0	1	1	1	1	1	0	0	0	0	0	1	0	0	0	0	0	1	0	0	0	0	0	23.3	23.3	23.3	10.878	103	103
D0NG20	D0NG20	0	YES	n9-19c23/24o	NO	5	5	5	D0NG20_PHYIT Creatine kinase B-type OS=Phytophthora infestans (strain T30-4) GN=PITG_11046 PE=3 SV=1	77959000	0	0	19623000	0	0	42710000	71703000	0	0	0	0	1	5	5	5	3	4	0	0	0	0	3	4	0	0	0	0	3	4	0	0	0	0	16.5	16.5	16.5	47.381	431	431
D0NJX8	D0NJX8	0	YES	n15-22c27/28o	NO	2	2	2	D0NJX8_PHYIT 40S ribosomal protein S23, putative OS=Phytophthora infestans (strain T30-4) GN=PITG_12947 PE=4 SV=1	11105000	2150900	0	11080000	2943100	2114500	20583000	0	0	0	0	0	1	2	2	2	2	1	1	1	1	0	2	1	1	1	1	0	2	1	1	1	1	0	27.6	27.6	27.6	12.626	116	116
D0NLR7	D0NLR7	0	YES	n6-13c17/18o	NO	2	2	2	D0NLR7_PHYIT 2,4-dienoyl-CoA reductase, mitochondrial OS=Phytophthora infestans (strain T30-4) GN=PITG_13341 PE=4 SV=1	0	0	4401500	3265000	0	0	0	0	0	0	0	17827000	1	2	2	2	1	0	0	0	0	1	1	0	0	0	0	1	1	0	0	0	0	1	8.5	8.5	8.5	32.431	307	307
D0NME3;D0P338	D0NME3	0	YES	n5-13c18/19o	NO	17;2	17;2	17;2	D0NME3_PHYIT Malate dehydrogenase OS=Phytophthora infestans (strain T30-4) GN=PITG_13614 PE=3 SV=1	145960000	29563000	89921000	211050000	124230000	65621000	506110000	172510000	697560000	209950000	571430000	412030000	2	17	17	17	10	5	10	5	9	6	10	5	10	5	9	6	10	5	10	5	9	6	71.3	71.3	71.3	35.444	335	335;278
D0NYF1;D0NYC8;D0NYE7;D0P0J8;D0NV89;D0N2N1	D0NYF1;D0NYC8;D0NYE7;D0P0J8;D0NV89;D0N2N1	0	YES	n2-12c17/18o	NO	5;5;4;4;3;3	4;4;4;4;3;3	3;3;3;3;2;2	D0NYF1_PHYIT Crinkler (CRN) family protein OS=Phytophthora infestans (strain T30-4) GN=PITG_18503 PE=4 SV=1;D0NYC8_PHYIT Crinkler (CRN) family protein OS=Phytophthora infestans (strain T30-4) GN=PITG_18571 PE=4 SV=1;D0NYE7_PHYIT Crinkler (CRN) family prote	8228100	0	0	47633000	0	0	88490000	0	0	0	0	0	6	5	4	3	5	2	0	0	0	0	4	1	0	0	0	0	3	0	0	0	0	0	11.5	9.7	7.4	47.4	433	433;433;434;462;457;457
D0P1N0;D0NSZ9;D0NV78;D0P0L0;D0NYB5;D0NPL8	D0P1N0;D0NSZ9;D0NV78	0	YES	n4-12c17/18o	NO	3;2;2;1;1;1	2;1;2;1;1;1	2;1;2;1;1;1	D0P1N0_PHYIT Crinkler (CRN) family protein OS=Phytophthora infestans (strain T30-4) GN=PITG_23175 PE=4 SV=1;D0NSZ9_PHYIT Crinkler (CRN) family protein OS=Phytophthora infestans (strain T30-4) GN=PITG_16144 PE=4 SV=1;D0NV78_PHYIT Crinkler (CRN) family prote	43523000	0	0	8196800	0	0	15228000	0	0	0	0	0	6	3	2	2	2	2	0	0	0	0	1	1	0	0	0	0	1	1	0	0	0	0	18.3	14.3	14.3	27.212	252	252;325;585;586;586;586
[truncated: 27 more columns]

## Sheet: Table S1C
Table S1C List of proteins enriched in the absence of Brefeldin A treatment fractions
#Protein IDs	Transmembran domain	Phobius Signal peptide	PREDICTION	SignalP4.1	Fasta headers	Intensity 1 absence BFA	Intensity 2 absence BFA	Intensity 3 absence BFA	Intensity 1 BFA	Intensity 2 BFA	Intensity 3 BFA	log2 fold change absence/presence BFA (based on intensity)
D0MQ88	1	YES	n4-15c21/22o337-355i	YES	D0MQ88_PHYIT Glucan 1,3-beta-glucosidase, putative OS=Phytophthora infestans (strain T30-4) GN=PITG_00219 PE=3 SV=1	250630000	0	5675500	73757000	2083900	7100900	1.62769
D0MS99	0	YES	n3-14c19/20o	YES	D0MS99_PHYIT Pectinesterase PE1 OS=Phytophthora infestans (strain T30-4) GN=PITG_01029 PE=4 SV=1	113730000	23348000	5288400	11447000	0	4174700	3.18799
D0MSS2	0	YES	n3-11c17/18o	YES	D0MSS2_PHYIT Protease inhibitor EpiC4 OS=Phytophthora infestans (strain T30-4) GN=PITG_00058 PE=3 SV=1	252500000	65153000	42038000	76699000	1000010	4720000	2.12571
D0MVC6	0	YES	n3-13c18/19o	YES	D0MVC6_PHYIT Protease inhibitor Epi2 OS=Phytophthora infestans (strain T30-4) GN=PITG_01369 PE=4 SV=1	264580000	73726000	36408000	19919000	7165300	8247900	3.40673
D0MVC9	0	YES	n4-11c16/17o	YES	D0MVC9_PHYIT Protease inhibitor Epi1 OS=Phytophthora infestans (strain T30-4) GN=PITG_22681 PE=4 SV=1	61305000	21746000	8000170	100010	108032	4000123	4.43541
D0MY26	0	YES	n3-14c19/20o	YES	D0MY26_PHYIT Uncharacterized protein OS=Phytophthora infestans (strain T30-4) GN=PITG_03616 PE=4 SV=1	50148000	0	9461100	19477000	1804200	0	1.48595
D0N0L9	0	YES	n8-18c23/24o	YES	D0N0L9_PHYIT Glycosyl transferase, putative OS=Phytophthora infestans (strain T30-4) GN=PITG_04125 PE=4 SV=1	720360000	40143000	72445000	110350000	0	2715900	2.88106
D0N0V1	0	YES	n5-15c19/20o	YES	D0N0V1_PHYIT NPP1-like protein (Fragment) OS=Phytophthora infestans (strain T30-4) GN=PITG_22734 PE=4 SV=1	152270000	7131500	24748000	21174000	2124200	3314800	2.79067
D0N2B4	0	YES	n17-27c32/33o	YES	D0N2B4_PHYIT Uncharacterized protein OS=Phytophthora infestans (strain T30-4) GN=PITG_04900 PE=4 SV=1	284270000	119700000	56769000	109450000	62596000	51876000	1.04095
D0N2T6;D0N2T7;D0RLY4	0	YES	n3-14c19/20o	YES	D0N2T6_PHYIT Epi6-like protease inhibitor OS=Phytophthora infestans (strain T30-4) GN=PITG_05437 PE=4 SV=1;D0N2T7_PHYIT Protease inhibitor Epi6 OS=Phytophthora infestans (strain T30-4) GN=PITG_05440 PE=4 SV=1;D0RLY4_PHYIT Kazal-type serine protease inhibit	19756000	1560800	2264600	1010200	1000210	400010	3.29029
D0N3D4	1	YES	n6-16c20/21o388-404i	YES	D0N3D4_PHYIT Putative GPI-anchored serine rich tenascin-like glycoprotein OS=Phytophthora infestans (strain T30-4) GN=PITG_05660 PE=4 SV=1	127600000	7611200	24598000	42945000	5666400	13749000	1.35765
D0N3P2	0	YES	n10-18c23/24o	YES	D0N3P2_PHYIT Secretory protein OPEL OS=Phytophthora infestans (strain T30-4) GN=PITG_05156 PE=4 SV=1	5337600000	288190000	153000000	135470000	1221600	4328900	5.35679
D0N4L1	1	YES	n4-14c19/20o362-381i	YES	D0N4L1_PHYIT Uncharacterized protein OS=Phytophthora infestans (strain T30-4) GN=PITG_06325 PE=4 SV=1	273410000	60290000	33932000	141190000	21627000	9998400	1.08903
D0N7M0	1	YES	n6-16c21/22o321-338i	YES	D0N7M0_PHYIT Uncharacterized protein OS=Phytophthora infestans (strain T30-4) GN=PITG_07249 PE=4 SV=1	113860000	15217000	0	16201000	0	6117400	2.53193
D0NBV1;D0NBV5;D0NBV4	0	YES	n7-17c21/22o	YES	D0NBV1_PHYIT Protease inhibitor EpiC1 OS=Phytophthora infestans (strain T30-4) GN=PITG_09169 PE=4 SV=1	120070000	14317000	17431000	27471000	4265800	17372000	1.62829
D0NCU6	0	YES	n3-15c20/21o	YES	D0NCU6_PHYIT Small cysteine rich protein SCR108 OS=Phytophthora infestans (strain T30-4) GN=PITG_09793 PE=4 SV=1	167360000	0	60962000	56748000	10738000	0	1.75841
D0NCV1;D0NEL9	1	YES	n10-21c26/27o652-676i	YES	D0NCV1_PHYIT Glucan 1,3-beta-glucosidase, putative OS=Phytophthora infestans (strain T30-4) GN=PITG_09798 PE=4 SV=1;D0NEL9_PHYIT Glucan 1,3-beta-glucosidase, putative OS=Phytophthora infestans (strain T30-4) GN=PITG_10218 PE=3 SV=1	97834000	0	6384500	48977000	0	0	1.08944
D0NG33;D0NG34;D0NG32	0	YES	n5-15c20/21o	YES	D0NG33_PHYIT Uncharacterized protein OS=Phytophthora infestans (strain T30-4) GN=PITG_11060 PE=4 SV=1	920620000	255280000	245780000	321450000	203810000	64298000	1.26989
D0NIC0	1	YES	n5-16c22/23o455-474i	YES	D0NIC0_PHYIT Uncharacterized protein OS=Phytophthora infestans (strain T30-4) GN=PITG_11689 PE=4 SV=1	88934000	4037500	0	28097000	0	0	1.72637
D0NIG7	1	YES	n3-14c19/20o492-513i	YES	D0NIG7_PHYIT Uncharacterized protein OS=Phytophthora infestans (strain T30-4) GN=PITG_11755 PE=4 SV=1	18374000	11094000	0	5451300	2335800	1707900	1.63391
D0NIK4;D0NL52;D0NL39	0	YES	n7-18c23/24o	YES	D0NIK4_PHYIT IpiB3-like protein OS=Phytophthora infestans (strain T30-4) GN=PITG_11341 PE=4 SV=1;D0NL52_PHYIT Uncharacterized protein OS=Phytophthora infestans (strain T30-4) GN=PITG_12777 PE=4 SV=1;D0NL39_PHYIT Uncharacterized protein OS=Phytophthora infe	29333000	30860000	0	1740000	0	0	5.11244
D0NKU2	0	YES	n5-15c20/21o	YES	D0NKU2_PHYIT Elicitin-like protein OS=Phytophthora infestans (strain T30-4) GN=PITG_12562 PE=4 SV=1	564670000	21374000	13256000	212650000	35569000	16537000	1.17861
D0NNQ8	1	YES	n10-22c27/28o480-499i	YES	D0NNQ8_PHYIT 1,3-beta-glucanosyltransferase OS=Phytophthora infestans (strain T30-4) GN=PITG_14141 PE=3 SV=1	215640000	7382000	28284000	25031000	0	0	3.32766
D0NSK6	0	YES	n3-14c22/23o	YES	D0NSK6_PHYIT Glycoside hydrolase, putative OS=Phytophthora infestans (strain T30-4) GN=PITG_15980 PE=4 SV=1	290380000	27308000	11186000	10026000	0	0	5.03572
D0NSN5	0	YES	n3-14c19/20o	YES	D0NSN5_PHYIT Ribonuclease, putative OS=Phytophthora infestans (strain T30-4) GN=PITG_16015 PE=3 SV=1	151700000	8357400	20508000	19274000	0	0	3.22779
D0NUD3	0	YES	n3-13c18/19o	YES	D0NUD3_PHYIT Elicitin-like protein OS=Phytophthora infestans (strain T30-4) GN=PITG_16907 PE=4 SV=1	42189000	9707900	0	17367000	4934600	2370100	1.07279
D0NXB9	0	YES	n3-14c19/20o	YES	D0NXB9_PHYIT Chitinase, putative OS=Phytophthora infestans (strain T30-4) GN=PITG_17947 PE=4 SV=1	296610000	28757000	12687000	54084000	2799200	3337600	2.48892
D0P1U2;D0RLU3;D0N0S6	0	YES	n5-15c19/20o	YES	D0P1U2_PHYIT NPP1-like protein OS=Phytophthora infestans (strain T30-4) GN=PITG_19938 PE=4 SV=1;D0RLU3_PHYIT NPP1-like protein OS=Phytophthora infestans (strain T30-4) GN=PITG_22053 PE=4 SV=1;D0N0S6_PHYIT NPP1-like protein OS=Phytophthora infestans (strain	37085000	2543400	0	0	0	1794200	4.46512
D0P2Q4	0	YES	n4-12c21/22o	YES	D0P2Q4_PHYIT Ribosomal protein OS=Phytophthora infestans (strain T30-4) GN=PITG_20795 PE=3 SV=1	91378000	5732700	0	17404000	1934400	4825300	2.00679
D0P3R6	0	YES	n4-15c20/21o	YES	D0P3R6_PHYIT Elicitin-like protein INF4 OS=Phytophthora infestans (strain T30-4) GN=PITG_21410 PE=4 SV=1	851470000	26533000	99558000	147110000	11807000	9168300	2.53999
Protease inhibitor EPIC1 is highlighted in yellow
